# Supplementary material for: Consensus guidelines for assessing eligibility of pathogenic DNA variants for antisense oligonucleotide treatments
Source: Am J Hum Genet. 2025 Mar 25;112(5):975–83. doi: 10.1016/j.ajhg.2025.02.017 (PMC12120168; doi:10.1016/j.ajhg.2025.02.017)
Supplement: Table S2. Upregulation from the WT allele summary table [file mmc4.xlsx]

## Sheet: Info
Table S2
Column Name	Source	Description	Data Representation
Gene	Unique genes found in all 4 papers	Gene name	Gene name
pLI Score	gnomAD v4.1.0	Probability of being loss-of-function intolerant (pLI) gene constraint score	Indicated as a numerical value. If not in the databaase, indicated as N/A.
ClinGen HI Score	ClinGen Dosage Sensitivity Curations (Aug 14 2024)	Dosage score (0-3, 30, 40) used to classify evidence supporting or refuting haploinsufficiency for individual genes	Indicated as a numerical value. If not in the databaase, indicated as N/A.
HUGO Antisense	HGNC (Dec 2, 2024)	Antisense long non-coding RNA for corresponding gene based on presence of terms "antisense" or "regulatory RNA"	Antisense long non-coding RNA name
uORF	Mittal et al., 2022	Presence of a targetable upstream open reading fame (uORF) in a gene	Indicated as either Y or N. If not in the database, indicated as N/A
NAT	Mittal et al., 2022	Presence of targetable naturally-occuring antisense transctipts (NATs) that are complementary to sense transcripts of a gene	Indicated as either Y or N. If not in the database, indicated as N/A
PE	Mittal et al., 2022	Presense of poison exon (PE) in a gene	Indicated as either Y or N. If not in the database, indicated as N/A
A3_NMD	Lim et al., 2020	Genomic coordinates of a non-productive alternative splicing event at an alternative 3′ splice site that results in NMD	Indicated as coordinates (in hg38) of the alternative splicing event (comma seperated). If not in the database, indicated as N/A
A5_NMD	Lim et al., 2020	Genomic coordinates of a non-productive alternative splicing event at an alternative 5′ splice site that results in NMD	Indicated as coordinates (in hg38) of the alternative splicing event (comma seperated). If not in the database, indicated as N/A
AI_NMD	Lim et al., 2020	Genomic coordinates of a non-productive alternative splicing event involving an alternative intron (or exitron) junction that results in NMD	Indicated as coordinates (in hg38) of the alternative splicing event (comma seperated). If not in the database, indicated as N/A
EI_NMD	Lim et al., 2020	Genomic coordinates of a non-productive alternative splicing event that includes an exon with a premature stop codon (poison exon) and results in NMD	Indicated as coordinates (in hg38) of the alternative splicing event (comma seperated). If not in the database, indicated as N/A
ES_NMD	Lim et al., 2020	Genomic coordinates of a non-productive alternative splicing event involving exon skipping that results in NMD	Indicated as coordinates (in hg38) of the alternative splicing event (comma seperated). If not in the database, indicated as N/A
NMD_in	Felker et al., 2023	Poison exon coordinates that result in NMD upon inclusion in gene	Indicated as coordinates (in hg38) of the poison exon (comma seperated). If not in the database, indicated as N/A
UTR5 length	Liu et al., 2023	Length of 5'UTR for canonical transcript of gene	Indicated as a numerical value. If not in the databaase, indicated as N/A.
uORF Candidates	Liu et al., 2023	All potential uORFs with start-stop codon combinations for canonical transcript of gene	Indicated as a numerical value. If not in the databaase, indicated as N/A.
Active uORF	Liu et al., 2023	Active translated uORFs supported by Ribo-seq data for canonical transcript of gene	Indicated as a numerical value. If not in the databaase, indicated as N/A.
Gene Unique uORF candidates	Liu et al., 2023	All potential uORFs uniquified by genomic coordinate for all the transcripts of gene	Indicated as a numerical value. If not in the databaase, indicated as N/A.
Active gene unique uORF	Liu et al., 2023	Active translated unique uORFs supported by Ribo-seq data for all the transcripts of the gene	Indicated as a numerical value. If not in the databaase, indicated as N/A.

## Sheet: Supp Table
				Mittal			Lim					Felker	Liu
Gene	pLI Score (gnomAD v4)	ClinGen HI Score	HUGO Antisense	uORF	NAT	PE	A3_NMD	A5_NMD	AI_NMD	EI_NMD	ES_NMD	NMD_in	UTR5 length	uORF Candidates	Active uORF	Gene Unique uORF candidates	Active gene unique uORF	Notes
A1BG	1.7706e-16	N/A	A1BG-AS1	N	Y	N	N/A	N/A	N/A	N/A	N/A	N/A	N/A	N/A	N/A	N/A	N/A
A1BG-AS1	N/A	N/A	N/A	N/A	N/A	N/A	chr19:58353475-58353713:+	chr19:58353321-58353474:+,chr19:58353379-58353474:+	N/A	N/A	N/A	N/A	N/A	N/A	N/A	N/A	N/A
A1CF	7.656e-10	N/A	N/A	N/A	N/A	N/A	N/A	N/A	N/A	N/A	N/A	N/A	140	10	3	29	8
A2M	9.7568e-20	N/A	A2M-AS1	Y	Y	N	N/A	N/A	N/A	N/A	N/A	N/A	308	22	9	28	9
A2ML1	1.7127e-40	N/A	A2ML1-AS1, A2ML1-AS2	N	Y	N	N/A	N/A	N/A	N/A	N/A	N/A	N/A	N/A	N/A	N/A	N/A
A2MP1	N/A	N/A	N/A	N/A	N/A	N/A	chr12:9232581-9233385:-	N/A	N/A	N/A	N/A	N/A	N/A	N/A	N/A	N/A	N/A
A4GALT	0.075507	30	N/A	Y	N	N	N/A	N/A	N/A	N/A	N/A	N/A	261	26	15	72	27
AAAS	8.7657e-16	N/A	N/A	N/A	N/A	N/A	N/A	N/A	N/A	N/A	N/A	N/A	145	12	4	143	8
AACS	1.9163e-18	N/A	N/A	N/A	N/A	N/A	N/A	N/A	N/A	N/A	N/A	N/A	150	4	1	4	1
AACSP1	N/A	N/A	N/A	N/A	N/A	N/A	N/A	chr5:178768470-178768664:-,chr5:178768470-178768667:-	N/A	N/A	N/A	N/A	N/A	N/A	N/A	N/A	N/A
AADACL2	6.9637e-08	N/A	AADACL2-AS1	N	Y	N	N/A	N/A	N/A	N/A	N/A	N/A	N/A	N/A	N/A	N/A	N/A
AADACP1	N/A	N/A	N/A	N/A	N/A	N/A	N/A	chr3:151775695-151775764:+	chr3:151773430-151773652:+,chr3:151776804-151776975:+	N/A	N/A	N/A	N/A	N/A	N/A	N/A	N/A
AADAT	0.23967	N/A	N/A	N/A	N/A	N/A	N/A	N/A	N/A	N/A	N/A	N/A	266	14	7	44	8
AAGAB	4.3781e-07	3	N/A	N/A	N/A	N/A	N/A	N/A	N/A	N/A	N/A	N/A	30	2	2	46	2
AAK1	0.99999	N/A	N/A	Y	N	N	N/A	N/A	N/A	N/A	N/A	N/A	399	18	9	18	9
AAMDC	1.0899e-05	N/A	N/A	N/A	N/A	N/A	N/A	chr11:77884780-77884916:+	N/A	N/A	N/A	N/A	116	8	2	20	2
AAMP	0.99998	N/A	N/A	N/A	N/A	N/A	N/A	N/A	N/A	N/A	N/A	N/A	171	11	3	25	6
AANAT	0.00068842	N/A	N/A	N	N	Y	N/A	N/A	N/A	N/A	N/A	N/A	N/A	N/A	N/A	N/A	N/A
AAR2	5.4204e-12	N/A	N/A	N/A	N/A	N/A	N/A	N/A	N/A	N/A	N/A	N/A	74	6	2	38	14
AARS	N/A	N/A	N/A	N/A	N/A	N/A	N/A	N/A	N/A	N/A	N/A	N/A	144	10	6	10	6
AARSD1	2.3928e-14	N/A	N/A	N	N	Y	N/A	chr17:42951800-42951894:-,chr17:42962175-42962272:-,chr17:42962175-42962295:-	chr17:42953724-42953778:-	chr17:42956505-42957137:-,chr17:42979686-42980045:-	N/A	chr17:42963839-42963915	14	2	1	32	1
AASDH	3.038e-15	N/A	N/A	N/A	N/A	N/A	N/A	N/A	N/A	N/A	N/A	N/A	172	13	7	44	9
AASDHPPT	0.021762	N/A	N/A	N/A	N/A	N/A	N/A	N/A	chr11:106090557-106090678:+	N/A	N/A	N/A	49	1	1	8	1
AASS	4.5131e-21	N/A	N/A	N	N	Y	chr7:122098577-122098748:-	chr7:122079149-122079327:-,chr7:122082788-122082891:-,chr7:122098749-122098866:-	chr7:122081500-122081595:-	chr7:122079691-122081499:-	N/A	N/A	104	3	1	11	1
AATBC	N/A	N/A	N/A	N/A	N/A	N/A	chr21:43806589-43808800:-	N/A	chr21:43806964-43807239:-	N/A	N/A	N/A	N/A	N/A	N/A	N/A	N/A
AATF	2.9704e-13	N/A	N/A	N	N	Y	N/A	N/A	N/A	N/A	N/A	chr17:37005219-37005344	172	12	5	12	5
AATK	5.3635e-39	N/A	N/A	N	N	Y	N/A	N/A	N/A	N/A	chr17:81120401-81120826:-	N/A	229	12	4	105	9
ABALON	N/A	N/A	N/A	N	Y	N	N/A	N/A	N/A	N/A	N/A	N/A	N/A	N/A	N/A	N/A	N/A
ABAT	1.1757e-10	30	N/A	N	N	Y	N/A	N/A	N/A	N/A	N/A	N/A	N/A	N/A	N/A	N/A	N/A
ABCA1	2.3118e-12	N/A	N/A	N/A	N/A	N/A	N/A	N/A	N/A	N/A	N/A	N/A	313	19	16	38	17
ABCA10	8.7244e-43	N/A	N/A	N	N	Y	chr17:69271290-69273942:-	chr17:69178920-69179008:-,chr17:69196246-69196483:-,chr17:69196286-69196483:-,chr17:69285388-69285420:-	chr17:69153471-69153546:-,chr17:69201500-69201668:-,chr17:69221792-69221895:-,chr17:69251747-69251866:-	N/A	chr17:69153401-69153829:-	N/A	N/A	N/A	N/A	N/A	N/A
ABCA11P	N/A	N/A	N/A	N/A	N/A	N/A	N/A	chr4:437446-437511:-	N/A	chr4:426974-472574:-	N/A	N/A	N/A	N/A	N/A	N/A	N/A
ABCA12	4.7015e-11	N/A	N/A	N/A	N/A	N/A	N/A	N/A	N/A	N/A	N/A	N/A	418	30	8	40	8
ABCA13	3.0027e-140	N/A	N/A	N	N	Y	chr7:48234228-48239240:+	N/A	N/A	N/A	N/A	N/A	N/A	N/A	N/A	N/A	N/A
ABCA17P	N/A	N/A	N/A	N/A	N/A	N/A	chr16:2425087-2425558:+	N/A	chr16:2375343-2375455:+	N/A	N/A	N/A	N/A	N/A	N/A	N/A	N/A
ABCA2	0.99999	N/A	N/A	N	N	Y	N/A	N/A	N/A	chr9:137016698-137016919:-	N/A	N/A	97	4	3	8	4
ABCA3	1.0831e-10	N/A	N/A	N/A	N/A	N/A	N/A	N/A	N/A	N/A	N/A	N/A	694	47	24	48	25
ABCA4	3.4822e-43	N/A	N/A	N/A	N/A	N/A	N/A	N/A	N/A	N/A	N/A	chr1:94031185-94031255	N/A	N/A	N/A	N/A	N/A
ABCA5	1.7677e-24	N/A	N/A	N	N	Y	chr17:69271290-69273942:-	chr17:69178920-69179008:-,chr17:69196246-69196483:-,chr17:69196286-69196483:-,chr17:69285388-69285420:-	chr17:69153471-69153546:-,chr17:69201500-69201668:-,chr17:69221792-69221895:-,chr17:69251747-69251866:-	N/A	chr17:69153401-69153829:-	chr17:69287219-69287349	97	6	3	129	14
ABCA6	2.9592e-33	N/A	N/A	N/A	N/A	N/A	N/A	N/A	N/A	N/A	N/A	N/A	196	10	6	10	6
ABCA7	7.922e-103	N/A	N/A	N	N	Y	N/A	N/A	chr19:1054570-1054694:+,chr19:1057969-1058059:+	N/A	N/A	N/A	231	14	6	23	9
ABCA8	9.1537e-44	N/A	N/A	Y	N	N	N/A	N/A	N/A	N/A	N/A	N/A	340	15	6	111	6
ABCA9	1.1383e-40	N/A	ABCA9-AS1	N	Y	N	N/A	N/A	N/A	N/A	N/A	N/A	75	5	1	26	1
ABCB1	1.891e-05	N/A	N/A	N/A	N/A	N/A	N/A	N/A	N/A	N/A	N/A	chr7:87555888-87555920	325	15	3	23	3
ABCB10	3.0297e-17	N/A	N/A	N/A	N/A	N/A	N/A	N/A	N/A	N/A	N/A	N/A	55	5	5	5	5
ABCB11	9.5597e-15	30	N/A	N	N	Y	N/A	N/A	N/A	chr2:168970357-168971846:-	N/A	N/A	127	10	2	10	2
ABCB4	1.7893e-08	3	N/A	N	N	Y	N/A	chr7:87448634-87448706:-	N/A	chr7:87451811-87452943:-	N/A	chr7:87448610-87448705	32	3	1	123	1
ABCB5	2.1065e-45	N/A	N/A	N	N	Y	N/A	N/A	N/A	N/A	N/A	N/A	N/A	N/A	N/A	N/A	N/A
ABCB6	2.0017e-25	N/A	N/A	N	N	Y	chr2:219223765-219223927:-	N/A	chr2:219215997-219216180:-,chr2:219216652-219216832:-	chr2:219210850-219210933:-,chr2:219216466-219217669:-	N/A	N/A	285	22	14	24	16
ABCB7	N/A	N/A	N/A	N	N	Y	N/A	N/A	N/A	N/A	N/A	N/A	N/A	N/A	N/A	N/A	N/A
ABCB8	7.4398e-13	N/A	N/A	N	N	Y	chr7:151028853-151033604:+,chr7:151040645-151040827:+	chr7:151028780-151028852:+,chr7:151028780-151028911:+,chr7:151032844-151033061:+	chr7:151033605-151033917:+,chr7:151034273-151034428:+	chr7:151028611-151028779:+	N/A	N/A	N/A	N/A	N/A	N/A	N/A
ABCB9	2.9429e-07	N/A	N/A	Y	N	Y	N/A	N/A	N/A	chr12:122949905-122950450:-	N/A	N/A	264	16	6	550	31
ABCC1	1.2436e-06	N/A	N/A	N	N	Y	N/A	N/A	N/A	N/A	N/A	N/A	N/A	N/A	N/A	N/A	N/A
ABCC10	1.7526e-29	N/A	N/A	N/A	N/A	N/A	N/A	N/A	chr6:43445125-43445314:+	N/A	N/A	N/A	228	11	5	33	6
ABCC11	1.6358e-37	N/A	N/A	N/A	N/A	N/A	N/A	N/A	N/A	N/A	N/A	N/A	99	5	1	36	2
ABCC12	9.7791e-42	N/A	N/A	N	N	Y	chr16:48086820-48087939:-	N/A	chr16:48086741-48086819:-	N/A	N/A	N/A	N/A	N/A	N/A	N/A	N/A
ABCC2	1.5473e-45	N/A	N/A	N	N	Y	N/A	N/A	N/A	N/A	N/A	N/A	205	12	6	12	7
ABCC3	2.7122e-28	N/A	N/A	N	N	Y	N/A	N/A	chr17:50660923-50661114:+	chr17:50658497-50659181:+	N/A	N/A	56	3	2	5	3
ABCC4	7.0811e-11	N/A	N/A	N	N	Y	N/A	chr13:95161765-95161792:-,chr13:95266099-95266264:-,chr13:95266112-95266264:-	N/A	N/A	N/A	N/A	137	4	3	5	4
ABCC5	0.99932	N/A	ABCC5-AS1	Y	Y	Y	N/A	chr3:183985304-183985455:-	N/A	chr3:183985456-183987769:-	N/A	chr3:183985304-183985378	110	9	5	17	8
ABCC6	1.2351e-33	N/A	N/A	N	N	Y	N/A	chr16:16220273-16220388:-	N/A	N/A	N/A	N/A	N/A	N/A	N/A	N/A	N/A
ABCC6P1	N/A	N/A	N/A	N/A	N/A	N/A	chr16:18571312-18572876:+	N/A	chr16:18574320-18574435:+	N/A	N/A	N/A	N/A	N/A	N/A	N/A	N/A
ABCC8	9.5344e-33	30	N/A	N	N	Y	chr11:17461826-17463458:-	chr11:17428565-17428670:-,chr11:17428565-17428702:-	chr11:17395090-17395275:-,chr11:17395172-17395275:-,chr11:17395172-17395470:-,chr11:17397684-17397797:-,chr11:17407354-17407453:-,chr11:17442720-17442882:-	chr11:17395639-17395851:-,chr11:17397314-17398338:-,chr11:17407176-17407353:-,chr11:17407210-17407353:-,chr11:17428398-17428564:-,chr11:17428641-17430813:-,chr11:17428703-17430813:-,chr11:17430483-17430813:-,chr11:17431033-17432203:-	N/A	N/A	N/A	N/A	N/A	N/A	N/A
ABCC9	7.2745e-06	N/A	N/A	N/A	N/A	N/A	N/A	N/A	N/A	N/A	N/A	N/A	N/A	N/A	N/A	N/A	N/A	Canonical transcript not found for gene
ABCD1	N/A	3	N/A	N/A	N/A	N/A	N/A	N/A	N/A	N/A	N/A	N/A	411	21	13	21	13
ABCD2	7.7494e-05	N/A	N/A	N/A	N/A	N/A	N/A	N/A	N/A	N/A	N/A	N/A	188	15	6	15	6
ABCD3	0.81659	N/A	N/A	N/A	N/A	N/A	N/A	N/A	N/A	N/A	N/A	N/A	90	3	2	3	2
ABCD4	4.0217e-10	N/A	N/A	N	N	Y	chr14:74292870-74293158:-,chr14:74296450-74297975:-	chr14:74293154-74293279:-,chr14:74293154-74293310:-,chr14:74293159-74293248:-,chr14:74297639-74298069:-,chr14:74297976-74298069:-	chr14:74290027-74290118:-	chr14:74293280-74295147:-,chr14:74293311-74295147:-	chr14:74292871-74293157:-,chr14:74296451-74297637:-,chr14:74296451-74297974:-	N/A	N/A	N/A	N/A	N/A	N/A
ABCE1	0.99654	N/A	N/A	N	N	Y	N/A	N/A	chr4:145110968-145111064:+	N/A	N/A	N/A	136	11	9	14	12
ABCF1	7.1408e-12	N/A	N/A	N/A	N/A	N/A	N/A	N/A	N/A	N/A	N/A	N/A	46	1	1	11	1
ABCF2	0.0033779	N/A	N/A	N/A	N/A	N/A	N/A	N/A	N/A	N/A	N/A	N/A	46	2	1	2	1
ABCF3	3.7086e-09	N/A	N/A	N	N	Y	N/A	N/A	N/A	N/A	N/A	N/A	185	7	2	7	2
ABCG1	0.88986	N/A	N/A	N/A	N/A	N/A	N/A	N/A	N/A	N/A	N/A	N/A	145	1	1	42	1
ABCG2	3.0618e-25	N/A	N/A	N/A	N/A	N/A	N/A	N/A	N/A	N/A	N/A	N/A	273	21	2	93	7
ABCG4	3.483e-05	N/A	N/A	N/A	N/A	N/A	N/A	N/A	N/A	N/A	N/A	N/A	324	11	1	28	2
ABCG5	8.1322e-20	30	N/A	N/A	N/A	N/A	N/A	N/A	N/A	N/A	N/A	N/A	160	14	2	14	2
ABCG8	2.2301e-32	30	N/A	N/A	N/A	N/A	N/A	N/A	N/A	N/A	N/A	N/A	83	7	1	52	2
ABHD1	1.8338e-17	N/A	N/A	N/A	N/A	N/A	chr2:27129128-27129513:+	N/A	chr2:27129316-27129361:+	N/A	N/A	N/A	N/A	N/A	N/A	N/A	N/A
ABHD10	1.2175e-05	N/A	N/A	N/A	N/A	N/A	N/A	N/A	chr3:111981784-111981967:+,chr3:111986264-111986375:+	N/A	N/A	N/A	N/A	N/A	N/A	N/A	N/A
ABHD11	1.8944e-08	N/A	N/A	N	N	Y	N/A	chr7:73736929-73737220:-,chr7:73737221-73737360:-,chr7:73737876-73738072:-,chr7:73737876-73738142:-	N/A	chr7:73737221-73737561:-,chr7:73737361-73737561:-,chr7:73738073-73738327:-	chr7:73737362-73737560:-	N/A	70	5	1	5	1
ABHD12	7.5081e-10	30	N/A	N	N	Y	N/A	chr20:25338885-25339004:-	N/A	N/A	N/A	N/A	132	9	7	88	10
ABHD13	0.97685	N/A	N/A	Y	N	N	N/A	N/A	N/A	N/A	N/A	N/A	288	19	8	19	8
ABHD14A	1.3328e-05	N/A	N/A	N	N	Y	N/A	N/A	chr3:51984061-51984158:+,chr3:51985207-51985271:+,chr3:51985401-51985465:+	chr3:51978375-51984060:+,chr3:51984159-51985360:+,chr3:51986662-51986952:+	N/A	N/A	72	2	2	35	5
ABHD14A-ACY1	1.3188e-12	N/A	N/A	N/A	N/A	N/A	N/A	N/A	chr3:51984061-51984158:+,chr3:51985207-51985271:+,chr3:51985401-51985465:+	chr3:51978375-51984060:+,chr3:51984159-51985360:+,chr3:51986662-51986952:+	N/A	N/A	76	3	3	31	4
ABHD14B	7.686e-09	N/A	N/A	N/A	N/A	N/A	N/A	N/A	N/A	chr3:51960638-51960865:-	chr3:51960639-51960864:-	N/A	N/A	N/A	N/A	N/A	N/A
ABHD15	2.9886e-13	N/A	ABHD15-AS1	N	Y	N	N/A	N/A	N/A	N/A	N/A	N/A	71	2	1	2	1
ABHD16A	4.0184e-07	N/A	N/A	N/A	N/A	N/A	N/A	N/A	chr6:31701274-31701340:-,chr6:31702074-31702130:-	N/A	N/A	N/A	43	3	1	26	2
ABHD17A	0.21099	N/A	N/A	Y	N	Y	chr19:1877688-1878663:-	N/A	N/A	N/A	chr19:1877689-1878662:-	N/A	434	34	2	34	2
ABHD17B	0.85835	N/A	N/A	N/A	N/A	N/A	N/A	N/A	N/A	N/A	N/A	N/A	112	6	3	14	9
ABHD17C	0.012876	N/A	N/A	N/A	N/A	N/A	N/A	N/A	N/A	N/A	N/A	N/A	120	2	1	17	1
ABHD18	1.0028e-06	N/A	N/A	N/A	N/A	N/A	N/A	N/A	N/A	N/A	N/A	chr4:127985018-127985056	318	25	6	95	17
ABHD2	0.5507	N/A	N/A	Y	N	N	N/A	N/A	N/A	N/A	N/A	N/A	214	13	10	63	19
ABHD3	5.8377e-12	N/A	N/A	N/A	N/A	N/A	N/A	N/A	N/A	N/A	N/A	N/A	109	2	1	73	1
ABHD4	9.7984e-10	N/A	N/A	N	N	Y	N/A	N/A	N/A	N/A	N/A	N/A	70	6	1	20	2
ABHD5	3.4236e-07	N/A	N/A	N	N	Y	N/A	N/A	chr3:43714947-43715058:+	N/A	N/A	chr3:43697923-43697972	55	2	1	58	2
ABHD6	1.7139e-08	N/A	N/A	N	N	Y	N/A	N/A	N/A	N/A	N/A	chr3:58283473-58283576	215	10	8	54	26
ABHD8	0.25012	N/A	N/A	N/A	N/A	N/A	N/A	N/A	N/A	N/A	N/A	N/A	N/A	N/A	N/A	N/A	N/A	Canonical transcript not found for gene
ABI1	0.9998	N/A	N/A	N/A	N/A	N/A	N/A	chr10:26764510-26764639:-	N/A	N/A	N/A	N/A	N/A	N/A	N/A	N/A	N/A
ABI2	0.44932	N/A	N/A	Y	N	Y	N/A	chr2:203351555-203351678:+,chr2:203355154-203355324:+,chr2:203374820-203374852:+	N/A	chr2:203328632-203366883:+	N/A	chr2:203390108-203390146	276	11	7	35	7
ABI3	1.6666e-07	N/A	N/A	N/A	N/A	N/A	N/A	N/A	N/A	N/A	N/A	N/A	N/A	N/A	N/A	N/A	N/A	Canonical transcript not found for gene
ABI3BP	9.7143e-43	N/A	N/A	N	N	Y	N/A	N/A	N/A	N/A	N/A	N/A	110	7	2	7	3
ABITRAM	8.0601e-05	N/A	N/A	N/A	N/A	N/A	N/A	N/A	N/A	N/A	N/A	N/A	87	5	1	5	1
ABL1	1	N/A	N/A	N/A	N/A	N/A	N/A	N/A	N/A	N/A	N/A	N/A	193	9	3	96	38
ABL2	0.022435	N/A	N/A	N/A	N/A	N/A	N/A	N/A	N/A	N/A	N/A	N/A	280	12	6	15	7
ABLIM1	0.99749	N/A	N/A	N/A	N/A	N/A	N/A	N/A	N/A	N/A	N/A	N/A	302	24	6	87	27
ABLIM2	7.759e-10	N/A	N/A	N/A	N/A	N/A	N/A	N/A	N/A	N/A	N/A	chr4:8141444-8141475	124	5	3	35	4
ABLIM3	7.7214e-10	N/A	N/A	N/A	N/A	N/A	N/A	N/A	N/A	N/A	N/A	N/A	239	15	8	174	21
ABR	0.99996	0	ABR-AS1	N	N	Y	chr17:1057103-1057843:-	chr17:1012474-1012557:-	N/A	N/A	N/A	N/A	147	5	4	159	27
ABRACL	0.11384	N/A	N/A	N/A	N/A	N/A	N/A	N/A	N/A	N/A	N/A	N/A	137	4	4	4	4
ABRAXAS1	4.4645e-05	0	N/A	N	N	Y	N/A	chr4:83483992-83484166:-	N/A	N/A	N/A	N/A	28	1	1	34	1
ABTB1	1.4524e-12	N/A	N/A	N	N	Y	N/A	chr3:127679573-127679679:+	N/A	N/A	N/A	N/A	74	2	2	63	2
ABTB2	3.5697e-10	N/A	N/A	N/A	N/A	N/A	N/A	N/A	N/A	N/A	N/A	N/A	427	31	16	31	16
AC000032	N/A	N/A	N/A	N	Y	N	N/A	N/A	N/A	N/A	N/A	N/A	N/A	N/A	N/A	N/A	N/A
AC000035	N/A	N/A	N/A	N	Y	N	N/A	N/A	N/A	N/A	N/A	N/A	N/A	N/A	N/A	N/A	N/A
AC000061	N/A	N/A	N/A	N	Y	N	N/A	N/A	N/A	N/A	N/A	N/A	N/A	N/A	N/A	N/A	N/A
AC000065	N/A	N/A	N/A	N	Y	N	N/A	N/A	N/A	N/A	N/A	N/A	N/A	N/A	N/A	N/A	N/A
AC000068	N/A	N/A	N/A	N	Y	N	N/A	N/A	N/A	N/A	N/A	N/A	N/A	N/A	N/A	N/A	N/A
AC000072	N/A	N/A	N/A	N	Y	N	N/A	N/A	N/A	N/A	N/A	N/A	N/A	N/A	N/A	N/A	N/A
AC000082	N/A	N/A	N/A	N	Y	N	N/A	N/A	N/A	N/A	N/A	N/A	N/A	N/A	N/A	N/A	N/A
AC000093.1	N/A	N/A	N/A	N/A	N/A	N/A	N/A	N/A	N/A	N/A	N/A	N/A	1518	108	13	121	13
AC000120.2	N/A	N/A	N/A	N/A	N/A	N/A	N/A	N/A	N/A	N/A	N/A	N/A	466	20	2	20	2
AC000120.3	N/A	N/A	N/A	N/A	N/A	N/A	N/A	N/A	N/A	N/A	N/A	N/A	N/A	N/A	N/A	N/A	N/A	Canonical transcript not found for gene
AC001228	N/A	N/A	N/A	N	Y	N	N/A	N/A	N/A	N/A	N/A	N/A	N/A	N/A	N/A	N/A	N/A
AC002057	N/A	N/A	N/A	N	Y	N	N/A	N/A	N/A	N/A	N/A	N/A	N/A	N/A	N/A	N/A	N/A
AC002074	N/A	N/A	N/A	N	Y	N	N/A	N/A	N/A	N/A	N/A	N/A	N/A	N/A	N/A	N/A	N/A
AC002094	N/A	N/A	N/A	N	Y	N	N/A	N/A	N/A	N/A	N/A	N/A	N/A	N/A	N/A	N/A	N/A
AC002101	N/A	N/A	N/A	N	Y	N	N/A	N/A	N/A	N/A	N/A	N/A	N/A	N/A	N/A	N/A	N/A
AC002306	N/A	N/A	N/A	N	Y	N	N/A	N/A	N/A	N/A	N/A	N/A	N/A	N/A	N/A	N/A	N/A
AC002310	N/A	N/A	N/A	N	Y	N	N/A	N/A	N/A	N/A	N/A	N/A	N/A	N/A	N/A	N/A	N/A
AC002310.4	N/A	N/A	N/A	N/A	N/A	N/A	N/A	N/A	N/A	N/A	N/A	N/A	173	10	7	10	7
AC002347	N/A	N/A	N/A	N	Y	N	N/A	N/A	N/A	N/A	N/A	N/A	N/A	N/A	N/A	N/A	N/A
AC002401	N/A	N/A	N/A	N	Y	N	N/A	N/A	N/A	N/A	N/A	N/A	N/A	N/A	N/A	N/A	N/A
AC002458	N/A	N/A	N/A	N	Y	N	N/A	N/A	N/A	N/A	N/A	N/A	N/A	N/A	N/A	N/A	N/A
AC002464	N/A	N/A	N/A	N	Y	N	N/A	N/A	N/A	N/A	N/A	N/A	N/A	N/A	N/A	N/A	N/A
AC002467	N/A	N/A	N/A	N	Y	N	N/A	N/A	N/A	N/A	N/A	N/A	N/A	N/A	N/A	N/A	N/A
AC002480	N/A	N/A	N/A	N	Y	N	N/A	N/A	N/A	N/A	N/A	N/A	N/A	N/A	N/A	N/A	N/A
AC002542	N/A	N/A	N/A	N	Y	N	N/A	N/A	N/A	N/A	N/A	N/A	N/A	N/A	N/A	N/A	N/A
AC002550	N/A	N/A	N/A	N	Y	N	N/A	N/A	N/A	N/A	N/A	N/A	N/A	N/A	N/A	N/A	N/A
AC002553	N/A	N/A	N/A	N	Y	N	N/A	N/A	N/A	N/A	N/A	N/A	N/A	N/A	N/A	N/A	N/A
AC002558	N/A	N/A	N/A	N	Y	N	N/A	N/A	N/A	N/A	N/A	N/A	N/A	N/A	N/A	N/A	N/A
AC002563	N/A	N/A	N/A	N	Y	N	N/A	N/A	N/A	N/A	N/A	N/A	N/A	N/A	N/A	N/A	N/A
AC003002.3	N/A	N/A	N/A	N/A	N/A	N/A	N/A	N/A	N/A	N/A	N/A	N/A	92	4	2	15	6
AC003005.1	N/A	N/A	N/A	N/A	N/A	N/A	N/A	N/A	N/A	N/A	N/A	N/A	233	14	6	14	6
AC003006.1	N/A	N/A	N/A	N/A	N/A	N/A	N/A	N/A	N/A	N/A	N/A	N/A	167	9	1	9	1
AC003009	N/A	N/A	N/A	N	Y	N	N/A	N/A	N/A	N/A	N/A	N/A	N/A	N/A	N/A	N/A	N/A
AC003070	N/A	N/A	N/A	N	Y	N	N/A	N/A	N/A	N/A	N/A	N/A	N/A	N/A	N/A	N/A	N/A
AC003077	N/A	N/A	N/A	N	Y	N	N/A	N/A	N/A	N/A	N/A	N/A	N/A	N/A	N/A	N/A	N/A
AC003098	N/A	N/A	N/A	N	Y	N	N/A	N/A	N/A	N/A	N/A	N/A	N/A	N/A	N/A	N/A	N/A
AC003102	N/A	N/A	N/A	N	Y	N	N/A	N/A	N/A	N/A	N/A	N/A	N/A	N/A	N/A	N/A	N/A
AC003103	N/A	N/A	N/A	N	Y	N	N/A	N/A	N/A	N/A	N/A	N/A	N/A	N/A	N/A	N/A	N/A
AC003681	N/A	N/A	N/A	N	Y	N	N/A	N/A	N/A	N/A	N/A	N/A	N/A	N/A	N/A	N/A	N/A
AC003688	N/A	N/A	N/A	N	Y	N	N/A	N/A	N/A	N/A	N/A	N/A	N/A	N/A	N/A	N/A	N/A
AC003956	N/A	N/A	N/A	N	Y	N	N/A	N/A	N/A	N/A	N/A	N/A	N/A	N/A	N/A	N/A	N/A
AC003965	N/A	N/A	N/A	N	Y	N	N/A	N/A	N/A	N/A	N/A	N/A	N/A	N/A	N/A	N/A	N/A
AC003976	N/A	N/A	N/A	N	Y	N	N/A	N/A	N/A	N/A	N/A	N/A	N/A	N/A	N/A	N/A	N/A
AC003986	N/A	N/A	N/A	N	Y	N	N/A	N/A	N/A	N/A	N/A	N/A	N/A	N/A	N/A	N/A	N/A
AC003991	N/A	N/A	N/A	N	Y	N	N/A	N/A	N/A	N/A	N/A	N/A	N/A	N/A	N/A	N/A	N/A
AC004034	N/A	N/A	N/A	N	Y	N	N/A	N/A	N/A	N/A	N/A	N/A	N/A	N/A	N/A	N/A	N/A
AC004039	N/A	N/A	N/A	N	Y	N	N/A	N/A	N/A	N/A	N/A	N/A	N/A	N/A	N/A	N/A	N/A
AC004067	N/A	N/A	N/A	N	Y	N	N/A	N/A	N/A	N/A	N/A	N/A	N/A	N/A	N/A	N/A	N/A
AC004076.1	N/A	N/A	N/A	N/A	N/A	N/A	N/A	N/A	N/A	N/A	N/A	N/A	194	17	9	17	9
AC004080.3	N/A	N/A	N/A	N/A	N/A	N/A	N/A	N/A	N/A	N/A	N/A	N/A	358	16	9	16	9
AC004112	N/A	N/A	N/A	N	Y	N	N/A	N/A	N/A	N/A	N/A	N/A	N/A	N/A	N/A	N/A	N/A
AC004130	N/A	N/A	N/A	N	Y	N	N/A	N/A	N/A	N/A	N/A	N/A	N/A	N/A	N/A	N/A	N/A
AC004147	N/A	N/A	N/A	N	Y	N	N/A	N/A	N/A	N/A	N/A	N/A	N/A	N/A	N/A	N/A	N/A
AC004148	N/A	N/A	N/A	N	Y	N	N/A	N/A	N/A	N/A	N/A	N/A	N/A	N/A	N/A	N/A	N/A
AC004160	N/A	N/A	N/A	N	Y	N	N/A	N/A	N/A	N/A	N/A	N/A	N/A	N/A	N/A	N/A	N/A
AC004223	N/A	N/A	N/A	N	Y	N	N/A	N/A	N/A	N/A	N/A	N/A	N/A	N/A	N/A	N/A	N/A
AC004231	N/A	N/A	N/A	N	Y	N	N/A	N/A	N/A	N/A	N/A	N/A	N/A	N/A	N/A	N/A	N/A
AC004241	N/A	N/A	N/A	N	Y	N	N/A	N/A	N/A	N/A	N/A	N/A	N/A	N/A	N/A	N/A	N/A
AC004263	N/A	N/A	N/A	N	Y	N	N/A	N/A	N/A	N/A	N/A	N/A	N/A	N/A	N/A	N/A	N/A
AC004264	N/A	N/A	N/A	N	Y	N	N/A	N/A	N/A	N/A	N/A	N/A	N/A	N/A	N/A	N/A	N/A
AC004381	N/A	N/A	N/A	N	Y	N	N/A	N/A	N/A	N/A	N/A	N/A	N/A	N/A	N/A	N/A	N/A
AC004408	N/A	N/A	N/A	N	Y	N	N/A	N/A	N/A	N/A	N/A	N/A	N/A	N/A	N/A	N/A	N/A
AC004448	N/A	N/A	N/A	N	Y	N	N/A	N/A	N/A	N/A	N/A	N/A	N/A	N/A	N/A	N/A	N/A
AC004466	N/A	N/A	N/A	N	Y	N	N/A	N/A	N/A	N/A	N/A	N/A	N/A	N/A	N/A	N/A	N/A
AC004477	N/A	N/A	N/A	N	Y	N	N/A	N/A	N/A	N/A	N/A	N/A	N/A	N/A	N/A	N/A	N/A
AC004490	N/A	N/A	N/A	N	Y	N	N/A	N/A	N/A	N/A	N/A	N/A	N/A	N/A	N/A	N/A	N/A
AC004492	N/A	N/A	N/A	N	Y	N	N/A	N/A	N/A	N/A	N/A	N/A	N/A	N/A	N/A	N/A	N/A
AC004494	N/A	N/A	N/A	N	Y	N	N/A	N/A	N/A	N/A	N/A	N/A	N/A	N/A	N/A	N/A	N/A
AC004522	N/A	N/A	N/A	N	Y	N	N/A	N/A	N/A	N/A	N/A	N/A	N/A	N/A	N/A	N/A	N/A
AC004528	N/A	N/A	N/A	N	Y	N	N/A	N/A	N/A	N/A	N/A	N/A	N/A	N/A	N/A	N/A	N/A
AC004549	N/A	N/A	N/A	N	Y	N	N/A	N/A	N/A	N/A	N/A	N/A	N/A	N/A	N/A	N/A	N/A
AC004551	N/A	N/A	N/A	N	Y	N	N/A	N/A	N/A	N/A	N/A	N/A	N/A	N/A	N/A	N/A	N/A
AC004584	N/A	N/A	N/A	N	Y	N	N/A	N/A	N/A	N/A	N/A	N/A	N/A	N/A	N/A	N/A	N/A
AC004590	N/A	N/A	N/A	N	Y	N	N/A	N/A	N/A	N/A	N/A	N/A	N/A	N/A	N/A	N/A	N/A
AC004593.3	N/A	N/A	N/A	N/A	N/A	N/A	N/A	N/A	N/A	N/A	N/A	N/A	N/A	N/A	N/A	N/A	N/A	Canonical transcript not found for gene
AC004594	N/A	N/A	N/A	N	Y	N	N/A	N/A	N/A	N/A	N/A	N/A	N/A	N/A	N/A	N/A	N/A
AC004596	N/A	N/A	N/A	N	Y	N	N/A	N/A	N/A	N/A	N/A	N/A	N/A	N/A	N/A	N/A	N/A
AC004637	N/A	N/A	N/A	N	Y	N	N/A	N/A	N/A	N/A	N/A	N/A	N/A	N/A	N/A	N/A	N/A
AC004675	N/A	N/A	N/A	N	Y	N	N/A	N/A	N/A	N/A	N/A	N/A	N/A	N/A	N/A	N/A	N/A
AC004687	N/A	N/A	N/A	N	Y	N	N/A	N/A	N/A	N/A	N/A	N/A	N/A	N/A	N/A	N/A	N/A
AC004687.2	N/A	N/A	N/A	N/A	N/A	N/A	N/A	N/A	N/A	N/A	N/A	N/A	2018	133	26	133	26
AC004707	N/A	N/A	N/A	N	Y	N	N/A	N/A	N/A	N/A	N/A	N/A	N/A	N/A	N/A	N/A	N/A
AC004765	N/A	N/A	N/A	N	Y	N	N/A	N/A	N/A	N/A	N/A	N/A	N/A	N/A	N/A	N/A	N/A
AC004771	N/A	N/A	N/A	N	Y	N	N/A	N/A	N/A	N/A	N/A	N/A	N/A	N/A	N/A	N/A	N/A
AC004784	N/A	N/A	N/A	N	Y	N	N/A	N/A	N/A	N/A	N/A	N/A	N/A	N/A	N/A	N/A	N/A
AC004801	N/A	N/A	N/A	N	Y	N	N/A	N/A	N/A	N/A	N/A	N/A	N/A	N/A	N/A	N/A	N/A
AC004812	N/A	N/A	N/A	N	Y	N	N/A	N/A	N/A	N/A	N/A	N/A	N/A	N/A	N/A	N/A	N/A
AC004825	N/A	N/A	N/A	N	Y	N	N/A	N/A	N/A	N/A	N/A	N/A	N/A	N/A	N/A	N/A	N/A
AC004828	N/A	N/A	N/A	N	Y	N	N/A	N/A	N/A	N/A	N/A	N/A	N/A	N/A	N/A	N/A	N/A
AC004830	N/A	N/A	N/A	N	Y	N	N/A	N/A	N/A	N/A	N/A	N/A	N/A	N/A	N/A	N/A	N/A
AC004832	N/A	N/A	N/A	N	Y	N	N/A	N/A	N/A	N/A	N/A	N/A	N/A	N/A	N/A	N/A	N/A
AC004839	N/A	N/A	N/A	N	Y	N	N/A	N/A	N/A	N/A	N/A	N/A	N/A	N/A	N/A	N/A	N/A
AC004846	N/A	N/A	N/A	N	Y	N	N/A	N/A	N/A	N/A	N/A	N/A	N/A	N/A	N/A	N/A	N/A
AC004854	N/A	N/A	N/A	N	Y	N	N/A	N/A	N/A	N/A	N/A	N/A	N/A	N/A	N/A	N/A	N/A
AC004862	N/A	N/A	N/A	N	Y	N	N/A	N/A	N/A	N/A	N/A	N/A	N/A	N/A	N/A	N/A	N/A
AC004877	N/A	N/A	N/A	N	Y	N	N/A	N/A	N/A	N/A	N/A	N/A	N/A	N/A	N/A	N/A	N/A
AC004882	N/A	N/A	N/A	N	Y	N	N/A	N/A	N/A	N/A	N/A	N/A	N/A	N/A	N/A	N/A	N/A
AC004893	N/A	N/A	N/A	N	Y	N	N/A	N/A	N/A	N/A	N/A	N/A	N/A	N/A	N/A	N/A	N/A
AC004900	N/A	N/A	N/A	N	Y	N	N/A	N/A	N/A	N/A	N/A	N/A	N/A	N/A	N/A	N/A	N/A
AC004908	N/A	N/A	N/A	N	Y	N	N/A	N/A	N/A	N/A	N/A	N/A	N/A	N/A	N/A	N/A	N/A
AC004918	N/A	N/A	N/A	N	Y	N	N/A	N/A	N/A	N/A	N/A	N/A	N/A	N/A	N/A	N/A	N/A
AC004922.1	N/A	N/A	N/A	N/A	N/A	N/A	N/A	N/A	N/A	N/A	N/A	N/A	155	6	3	6	3
AC004943	N/A	N/A	N/A	N	Y	N	N/A	N/A	N/A	N/A	N/A	N/A	N/A	N/A	N/A	N/A	N/A
AC004974	N/A	N/A	N/A	N	Y	N	N/A	N/A	N/A	N/A	N/A	N/A	N/A	N/A	N/A	N/A	N/A
AC005005	N/A	N/A	N/A	N	Y	N	N/A	N/A	N/A	N/A	N/A	N/A	N/A	N/A	N/A	N/A	N/A
AC005014	N/A	N/A	N/A	N	Y	N	N/A	N/A	N/A	N/A	N/A	N/A	N/A	N/A	N/A	N/A	N/A
AC005020.2	N/A	N/A	N/A	N/A	N/A	N/A	N/A	N/A	N/A	N/A	N/A	N/A	120	9	6	9	6
AC005021	N/A	N/A	N/A	N	Y	N	N/A	N/A	N/A	N/A	N/A	N/A	N/A	N/A	N/A	N/A	N/A
AC005034	N/A	N/A	N/A	N	Y	N	N/A	N/A	N/A	N/A	N/A	N/A	N/A	N/A	N/A	N/A	N/A
AC005041	N/A	N/A	N/A	N	Y	N	N/A	N/A	N/A	N/A	N/A	N/A	N/A	N/A	N/A	N/A	N/A
AC005046	N/A	N/A	N/A	N	Y	N	N/A	N/A	N/A	N/A	N/A	N/A	N/A	N/A	N/A	N/A	N/A
AC005052	N/A	N/A	N/A	N	Y	N	N/A	N/A	N/A	N/A	N/A	N/A	N/A	N/A	N/A	N/A	N/A
AC005064	N/A	N/A	N/A	N	Y	N	N/A	N/A	N/A	N/A	N/A	N/A	N/A	N/A	N/A	N/A	N/A
AC005070	N/A	N/A	N/A	N	Y	N	N/A	N/A	N/A	N/A	N/A	N/A	N/A	N/A	N/A	N/A	N/A
AC005071	N/A	N/A	N/A	N	Y	N	N/A	N/A	N/A	N/A	N/A	N/A	N/A	N/A	N/A	N/A	N/A
AC005076	N/A	N/A	N/A	N	Y	N	N/A	N/A	N/A	N/A	N/A	N/A	N/A	N/A	N/A	N/A	N/A
AC005082	N/A	N/A	N/A	N	Y	N	N/A	N/A	N/A	N/A	N/A	N/A	N/A	N/A	N/A	N/A	N/A
AC005086	N/A	N/A	N/A	N	Y	N	N/A	N/A	N/A	N/A	N/A	N/A	N/A	N/A	N/A	N/A	N/A
AC005091	N/A	N/A	N/A	N	Y	N	N/A	N/A	N/A	N/A	N/A	N/A	N/A	N/A	N/A	N/A	N/A
AC005096	N/A	N/A	N/A	N	Y	N	N/A	N/A	N/A	N/A	N/A	N/A	N/A	N/A	N/A	N/A	N/A
AC005104	N/A	N/A	N/A	N	Y	N	N/A	N/A	N/A	N/A	N/A	N/A	N/A	N/A	N/A	N/A	N/A
AC005153	N/A	N/A	N/A	N	Y	N	N/A	N/A	N/A	N/A	N/A	N/A	N/A	N/A	N/A	N/A	N/A
AC005162	N/A	N/A	N/A	N	Y	N	N/A	N/A	N/A	N/A	N/A	N/A	N/A	N/A	N/A	N/A	N/A
AC005197	N/A	N/A	N/A	N	Y	N	N/A	N/A	N/A	N/A	N/A	N/A	N/A	N/A	N/A	N/A	N/A
AC005209	N/A	N/A	N/A	N	Y	N	N/A	N/A	N/A	N/A	N/A	N/A	N/A	N/A	N/A	N/A	N/A
AC005225	N/A	N/A	N/A	N	Y	N	N/A	N/A	N/A	N/A	N/A	N/A	N/A	N/A	N/A	N/A	N/A
AC005229	N/A	N/A	N/A	N	Y	N	N/A	N/A	N/A	N/A	N/A	N/A	N/A	N/A	N/A	N/A	N/A
AC005232	N/A	N/A	N/A	N	Y	N	N/A	N/A	N/A	N/A	N/A	N/A	N/A	N/A	N/A	N/A	N/A
AC005234	N/A	N/A	N/A	N	Y	N	N/A	N/A	N/A	N/A	N/A	N/A	N/A	N/A	N/A	N/A	N/A
AC005253	N/A	N/A	N/A	N	Y	N	N/A	N/A	N/A	N/A	N/A	N/A	N/A	N/A	N/A	N/A	N/A
AC005258.1	N/A	N/A	N/A	N/A	N/A	N/A	N/A	N/A	N/A	N/A	N/A	N/A	74	3	1	3	1
AC005261	N/A	N/A	N/A	N	Y	N	N/A	N/A	N/A	N/A	N/A	N/A	N/A	N/A	N/A	N/A	N/A
AC005262	N/A	N/A	N/A	N	Y	N	N/A	N/A	N/A	N/A	N/A	N/A	N/A	N/A	N/A	N/A	N/A
AC005264	N/A	N/A	N/A	N	Y	N	N/A	N/A	N/A	N/A	N/A	N/A	N/A	N/A	N/A	N/A	N/A
AC005277	N/A	N/A	N/A	N	Y	N	N/A	N/A	N/A	N/A	N/A	N/A	N/A	N/A	N/A	N/A	N/A
AC005280	N/A	N/A	N/A	N	Y	N	N/A	N/A	N/A	N/A	N/A	N/A	N/A	N/A	N/A	N/A	N/A
AC005288	N/A	N/A	N/A	N	Y	N	N/A	N/A	N/A	N/A	N/A	N/A	N/A	N/A	N/A	N/A	N/A
AC005291	N/A	N/A	N/A	N	Y	N	N/A	N/A	N/A	N/A	N/A	N/A	N/A	N/A	N/A	N/A	N/A
AC005293	N/A	N/A	N/A	N	Y	N	N/A	N/A	N/A	N/A	N/A	N/A	N/A	N/A	N/A	N/A	N/A
AC005306	N/A	N/A	N/A	N	Y	N	N/A	N/A	N/A	N/A	N/A	N/A	N/A	N/A	N/A	N/A	N/A
AC005323	N/A	N/A	N/A	N	Y	N	N/A	N/A	N/A	N/A	N/A	N/A	N/A	N/A	N/A	N/A	N/A
AC005324.4	N/A	N/A	N/A	N/A	N/A	N/A	N/A	N/A	N/A	N/A	N/A	N/A	319	16	1	22	2
AC005329	N/A	N/A	N/A	N	Y	N	N/A	N/A	N/A	N/A	N/A	N/A	N/A	N/A	N/A	N/A	N/A
AC005332	N/A	N/A	N/A	N	Y	N	N/A	N/A	N/A	N/A	N/A	N/A	N/A	N/A	N/A	N/A	N/A
AC005339	N/A	N/A	N/A	N	Y	N	N/A	N/A	N/A	N/A	N/A	N/A	N/A	N/A	N/A	N/A	N/A
AC005343	N/A	N/A	N/A	N	Y	N	N/A	N/A	N/A	N/A	N/A	N/A	N/A	N/A	N/A	N/A	N/A
AC005344	N/A	N/A	N/A	N	Y	N	N/A	N/A	N/A	N/A	N/A	N/A	N/A	N/A	N/A	N/A	N/A
AC005358	N/A	N/A	N/A	N	Y	N	N/A	N/A	N/A	N/A	N/A	N/A	N/A	N/A	N/A	N/A	N/A
AC005379	N/A	N/A	N/A	N	Y	N	N/A	N/A	N/A	N/A	N/A	N/A	N/A	N/A	N/A	N/A	N/A
AC005383	N/A	N/A	N/A	N	Y	N	N/A	N/A	N/A	N/A	N/A	N/A	N/A	N/A	N/A	N/A	N/A
AC005387	N/A	N/A	N/A	N	Y	N	N/A	N/A	N/A	N/A	N/A	N/A	N/A	N/A	N/A	N/A	N/A
AC005392	N/A	N/A	N/A	N	Y	N	N/A	N/A	N/A	N/A	N/A	N/A	N/A	N/A	N/A	N/A	N/A
AC005400	N/A	N/A	N/A	N	Y	N	N/A	N/A	N/A	N/A	N/A	N/A	N/A	N/A	N/A	N/A	N/A
AC005410	N/A	N/A	N/A	N	Y	N	N/A	N/A	N/A	N/A	N/A	N/A	N/A	N/A	N/A	N/A	N/A
AC005414	N/A	N/A	N/A	N	Y	N	N/A	N/A	N/A	N/A	N/A	N/A	N/A	N/A	N/A	N/A	N/A
AC005476	N/A	N/A	N/A	N	Y	N	N/A	N/A	N/A	N/A	N/A	N/A	N/A	N/A	N/A	N/A	N/A
AC005480	N/A	N/A	N/A	N	Y	N	N/A	N/A	N/A	N/A	N/A	N/A	N/A	N/A	N/A	N/A	N/A
AC005481	N/A	N/A	N/A	N	Y	N	N/A	N/A	N/A	N/A	N/A	N/A	N/A	N/A	N/A	N/A	N/A
AC005495	N/A	N/A	N/A	N	Y	N	N/A	N/A	N/A	N/A	N/A	N/A	N/A	N/A	N/A	N/A	N/A
AC005498	N/A	N/A	N/A	N	Y	N	N/A	N/A	N/A	N/A	N/A	N/A	N/A	N/A	N/A	N/A	N/A
AC005520	N/A	N/A	N/A	N	Y	N	N/A	N/A	N/A	N/A	N/A	N/A	N/A	N/A	N/A	N/A	N/A
AC005520.1	N/A	N/A	N/A	N/A	N/A	N/A	N/A	N/A	N/A	N/A	N/A	N/A	193	10	6	10	6
AC005522	N/A	N/A	N/A	N	Y	N	N/A	N/A	N/A	N/A	N/A	N/A	N/A	N/A	N/A	N/A	N/A
AC005523	N/A	N/A	N/A	N	Y	N	N/A	N/A	N/A	N/A	N/A	N/A	N/A	N/A	N/A	N/A	N/A
AC005538	N/A	N/A	N/A	N	Y	N	N/A	N/A	N/A	N/A	N/A	N/A	N/A	N/A	N/A	N/A	N/A
AC005548	N/A	N/A	N/A	N	Y	N	N/A	N/A	N/A	N/A	N/A	N/A	N/A	N/A	N/A	N/A	N/A
AC005550	N/A	N/A	N/A	N	Y	N	N/A	N/A	N/A	N/A	N/A	N/A	N/A	N/A	N/A	N/A	N/A
AC005594	N/A	N/A	N/A	N	Y	N	N/A	N/A	N/A	N/A	N/A	N/A	N/A	N/A	N/A	N/A	N/A
AC005597	N/A	N/A	N/A	N	Y	N	N/A	N/A	N/A	N/A	N/A	N/A	N/A	N/A	N/A	N/A	N/A
AC005599	N/A	N/A	N/A	N	Y	N	N/A	N/A	N/A	N/A	N/A	N/A	N/A	N/A	N/A	N/A	N/A
AC005609	N/A	N/A	N/A	N	Y	N	N/A	N/A	N/A	N/A	N/A	N/A	N/A	N/A	N/A	N/A	N/A
AC005614	N/A	N/A	N/A	N	Y	N	N/A	N/A	N/A	N/A	N/A	N/A	N/A	N/A	N/A	N/A	N/A
AC005618	N/A	N/A	N/A	N	Y	N	N/A	N/A	N/A	N/A	N/A	N/A	N/A	N/A	N/A	N/A	N/A
AC005625	N/A	N/A	N/A	N	Y	N	N/A	N/A	N/A	N/A	N/A	N/A	N/A	N/A	N/A	N/A	N/A
AC005670.2	N/A	N/A	N/A	N/A	N/A	N/A	N/A	N/A	N/A	N/A	N/A	N/A	60	5	2	5	2
AC005674	N/A	N/A	N/A	N	Y	N	N/A	N/A	N/A	N/A	N/A	N/A	N/A	N/A	N/A	N/A	N/A
AC005692	N/A	N/A	N/A	N	Y	N	N/A	N/A	N/A	N/A	N/A	N/A	N/A	N/A	N/A	N/A	N/A
AC005695	N/A	N/A	N/A	N	Y	N	N/A	N/A	N/A	N/A	N/A	N/A	N/A	N/A	N/A	N/A	N/A
AC005696	N/A	N/A	N/A	N	Y	N	N/A	N/A	N/A	N/A	N/A	N/A	N/A	N/A	N/A	N/A	N/A
AC005697	N/A	N/A	N/A	N	Y	N	N/A	N/A	N/A	N/A	N/A	N/A	N/A	N/A	N/A	N/A	N/A
AC005697.1	N/A	N/A	N/A	N/A	N/A	N/A	N/A	N/A	N/A	N/A	N/A	N/A	67	4	1	4	1
AC005703	N/A	N/A	N/A	N	Y	N	N/A	N/A	N/A	N/A	N/A	N/A	N/A	N/A	N/A	N/A	N/A
AC005722	N/A	N/A	N/A	N	Y	N	N/A	N/A	N/A	N/A	N/A	N/A	N/A	N/A	N/A	N/A	N/A
AC005726	N/A	N/A	N/A	N	Y	N	N/A	N/A	N/A	N/A	N/A	N/A	N/A	N/A	N/A	N/A	N/A
AC005730	N/A	N/A	N/A	N	Y	N	N/A	N/A	N/A	N/A	N/A	N/A	N/A	N/A	N/A	N/A	N/A
AC005736	N/A	N/A	N/A	N	Y	N	N/A	N/A	N/A	N/A	N/A	N/A	N/A	N/A	N/A	N/A	N/A
AC005740	N/A	N/A	N/A	N	Y	N	N/A	N/A	N/A	N/A	N/A	N/A	N/A	N/A	N/A	N/A	N/A
AC005746	N/A	N/A	N/A	N	Y	N	N/A	N/A	N/A	N/A	N/A	N/A	N/A	N/A	N/A	N/A	N/A
AC005757	N/A	N/A	N/A	N	Y	N	N/A	N/A	N/A	N/A	N/A	N/A	N/A	N/A	N/A	N/A	N/A
AC005759	N/A	N/A	N/A	N	Y	N	N/A	N/A	N/A	N/A	N/A	N/A	N/A	N/A	N/A	N/A	N/A
AC005774	N/A	N/A	N/A	N	Y	N	N/A	N/A	N/A	N/A	N/A	N/A	N/A	N/A	N/A	N/A	N/A
AC005775	N/A	N/A	N/A	N	Y	N	N/A	N/A	N/A	N/A	N/A	N/A	N/A	N/A	N/A	N/A	N/A
AC005785	N/A	N/A	N/A	N	Y	N	N/A	N/A	N/A	N/A	N/A	N/A	N/A	N/A	N/A	N/A	N/A
AC005786	N/A	N/A	N/A	N	Y	N	N/A	N/A	N/A	N/A	N/A	N/A	N/A	N/A	N/A	N/A	N/A
AC005789	N/A	N/A	N/A	N	Y	N	N/A	N/A	N/A	N/A	N/A	N/A	N/A	N/A	N/A	N/A	N/A
AC005790	N/A	N/A	N/A	N	Y	N	N/A	N/A	N/A	N/A	N/A	N/A	N/A	N/A	N/A	N/A	N/A
AC005803	N/A	N/A	N/A	N	Y	N	N/A	N/A	N/A	N/A	N/A	N/A	N/A	N/A	N/A	N/A	N/A
AC005821	N/A	N/A	N/A	N	Y	N	N/A	N/A	N/A	N/A	N/A	N/A	N/A	N/A	N/A	N/A	N/A
AC005828	N/A	N/A	N/A	N	Y	N	N/A	N/A	N/A	N/A	N/A	N/A	N/A	N/A	N/A	N/A	N/A
AC005833.1	N/A	N/A	N/A	N/A	N/A	N/A	N/A	N/A	N/A	N/A	N/A	N/A	26	4	1	4	1
AC005837	N/A	N/A	N/A	N	Y	N	N/A	N/A	N/A	N/A	N/A	N/A	N/A	N/A	N/A	N/A	N/A
AC005840	N/A	N/A	N/A	N	Y	N	N/A	N/A	N/A	N/A	N/A	N/A	N/A	N/A	N/A	N/A	N/A
AC005841	N/A	N/A	N/A	N	Y	N	N/A	N/A	N/A	N/A	N/A	N/A	N/A	N/A	N/A	N/A	N/A
AC005856	N/A	N/A	N/A	N	Y	N	N/A	N/A	N/A	N/A	N/A	N/A	N/A	N/A	N/A	N/A	N/A
AC005884	N/A	N/A	N/A	N	Y	N	N/A	N/A	N/A	N/A	N/A	N/A	N/A	N/A	N/A	N/A	N/A
AC005899	N/A	N/A	N/A	N	Y	N	N/A	N/A	N/A	N/A	N/A	N/A	N/A	N/A	N/A	N/A	N/A
AC005901	N/A	N/A	N/A	N	Y	N	N/A	N/A	N/A	N/A	N/A	N/A	N/A	N/A	N/A	N/A	N/A
AC005921	N/A	N/A	N/A	N	Y	N	N/A	N/A	N/A	N/A	N/A	N/A	N/A	N/A	N/A	N/A	N/A
AC005943.1	N/A	N/A	N/A	N/A	N/A	N/A	N/A	N/A	N/A	N/A	N/A	N/A	36	2	1	2	1
AC005944	N/A	N/A	N/A	N	Y	N	N/A	N/A	N/A	N/A	N/A	N/A	N/A	N/A	N/A	N/A	N/A
AC005954	N/A	N/A	N/A	N	Y	N	N/A	N/A	N/A	N/A	N/A	N/A	N/A	N/A	N/A	N/A	N/A
AC005962	N/A	N/A	N/A	N	Y	N	N/A	N/A	N/A	N/A	N/A	N/A	N/A	N/A	N/A	N/A	N/A
AC006027	N/A	N/A	N/A	N	Y	N	N/A	N/A	N/A	N/A	N/A	N/A	N/A	N/A	N/A	N/A	N/A
AC006059	N/A	N/A	N/A	N	Y	N	N/A	N/A	N/A	N/A	N/A	N/A	N/A	N/A	N/A	N/A	N/A
AC006064	N/A	N/A	N/A	N	Y	N	N/A	N/A	N/A	N/A	N/A	N/A	N/A	N/A	N/A	N/A	N/A
AC006064.6	N/A	N/A	N/A	N/A	N/A	N/A	N/A	N/A	N/A	N/A	N/A	N/A	146	5	4	5	4
AC006111	N/A	N/A	N/A	N	Y	N	N/A	N/A	N/A	N/A	N/A	N/A	N/A	N/A	N/A	N/A	N/A
AC006116	N/A	N/A	N/A	N	Y	N	N/A	N/A	N/A	N/A	N/A	N/A	N/A	N/A	N/A	N/A	N/A
AC006130	N/A	N/A	N/A	N	Y	N	N/A	N/A	N/A	N/A	N/A	N/A	N/A	N/A	N/A	N/A	N/A
AC006146	N/A	N/A	N/A	N	Y	N	N/A	N/A	N/A	N/A	N/A	N/A	N/A	N/A	N/A	N/A	N/A
AC006160	N/A	N/A	N/A	N	Y	N	N/A	N/A	N/A	N/A	N/A	N/A	N/A	N/A	N/A	N/A	N/A
AC006207	N/A	N/A	N/A	N	Y	N	N/A	N/A	N/A	N/A	N/A	N/A	N/A	N/A	N/A	N/A	N/A
AC006213	N/A	N/A	N/A	N	Y	N	N/A	N/A	N/A	N/A	N/A	N/A	N/A	N/A	N/A	N/A	N/A
AC006230	N/A	N/A	N/A	N	Y	N	N/A	N/A	N/A	N/A	N/A	N/A	N/A	N/A	N/A	N/A	N/A
AC006238	N/A	N/A	N/A	N	Y	N	N/A	N/A	N/A	N/A	N/A	N/A	N/A	N/A	N/A	N/A	N/A
AC006252	N/A	N/A	N/A	N	Y	N	N/A	N/A	N/A	N/A	N/A	N/A	N/A	N/A	N/A	N/A	N/A
AC006262	N/A	N/A	N/A	N	Y	N	N/A	N/A	N/A	N/A	N/A	N/A	N/A	N/A	N/A	N/A	N/A
AC006270	N/A	N/A	N/A	N	Y	N	N/A	N/A	N/A	N/A	N/A	N/A	N/A	N/A	N/A	N/A	N/A
AC006299	N/A	N/A	N/A	N	Y	N	N/A	N/A	N/A	N/A	N/A	N/A	N/A	N/A	N/A	N/A	N/A
AC006355	N/A	N/A	N/A	N	Y	N	N/A	N/A	N/A	N/A	N/A	N/A	N/A	N/A	N/A	N/A	N/A
AC006435	N/A	N/A	N/A	N	Y	N	N/A	N/A	N/A	N/A	N/A	N/A	N/A	N/A	N/A	N/A	N/A
AC006441	N/A	N/A	N/A	N	Y	N	N/A	N/A	N/A	N/A	N/A	N/A	N/A	N/A	N/A	N/A	N/A
AC006449	N/A	N/A	N/A	N	Y	N	N/A	N/A	N/A	N/A	N/A	N/A	N/A	N/A	N/A	N/A	N/A
AC006450	N/A	N/A	N/A	N	Y	N	N/A	N/A	N/A	N/A	N/A	N/A	N/A	N/A	N/A	N/A	N/A
AC006460	N/A	N/A	N/A	N	Y	N	N/A	N/A	N/A	N/A	N/A	N/A	N/A	N/A	N/A	N/A	N/A
AC006483	N/A	N/A	N/A	N	Y	N	N/A	N/A	N/A	N/A	N/A	N/A	N/A	N/A	N/A	N/A	N/A
AC006486.1	N/A	N/A	N/A	N/A	N/A	N/A	N/A	N/A	N/A	N/A	N/A	N/A	133	4	3	4	3
AC006517	N/A	N/A	N/A	N	Y	N	N/A	N/A	N/A	N/A	N/A	N/A	N/A	N/A	N/A	N/A	N/A
AC006538.2	N/A	N/A	N/A	N/A	N/A	N/A	N/A	N/A	N/A	N/A	N/A	N/A	226	11	9	11	9
AC006547	N/A	N/A	N/A	N	Y	N	N/A	N/A	N/A	N/A	N/A	N/A	N/A	N/A	N/A	N/A	N/A
AC006557	N/A	N/A	N/A	N	Y	N	N/A	N/A	N/A	N/A	N/A	N/A	N/A	N/A	N/A	N/A	N/A
AC006566	N/A	N/A	N/A	N	Y	N	N/A	N/A	N/A	N/A	N/A	N/A	N/A	N/A	N/A	N/A	N/A
AC006581	N/A	N/A	N/A	N	Y	N	N/A	N/A	N/A	N/A	N/A	N/A	N/A	N/A	N/A	N/A	N/A
AC006942	N/A	N/A	N/A	N	Y	N	N/A	N/A	N/A	N/A	N/A	N/A	N/A	N/A	N/A	N/A	N/A
AC006960	N/A	N/A	N/A	N	Y	N	N/A	N/A	N/A	N/A	N/A	N/A	N/A	N/A	N/A	N/A	N/A
AC007009	N/A	N/A	N/A	N	Y	N	N/A	N/A	N/A	N/A	N/A	N/A	N/A	N/A	N/A	N/A	N/A
AC007014	N/A	N/A	N/A	N	Y	N	N/A	N/A	N/A	N/A	N/A	N/A	N/A	N/A	N/A	N/A	N/A
AC007032	N/A	N/A	N/A	N	Y	N	N/A	N/A	N/A	N/A	N/A	N/A	N/A	N/A	N/A	N/A	N/A
AC007036	N/A	N/A	N/A	N	Y	N	N/A	N/A	N/A	N/A	N/A	N/A	N/A	N/A	N/A	N/A	N/A
AC007038	N/A	N/A	N/A	N	Y	N	N/A	N/A	N/A	N/A	N/A	N/A	N/A	N/A	N/A	N/A	N/A
AC007040.2	N/A	N/A	N/A	N/A	N/A	N/A	N/A	N/A	N/A	N/A	N/A	N/A	579	34	3	34	3
AC007066	N/A	N/A	N/A	N	Y	N	N/A	N/A	N/A	N/A	N/A	N/A	N/A	N/A	N/A	N/A	N/A
AC007098	N/A	N/A	N/A	N	Y	N	N/A	N/A	N/A	N/A	N/A	N/A	N/A	N/A	N/A	N/A	N/A
AC007099	N/A	N/A	N/A	N	Y	N	N/A	N/A	N/A	N/A	N/A	N/A	N/A	N/A	N/A	N/A	N/A
AC007114	N/A	N/A	N/A	N	Y	N	N/A	N/A	N/A	N/A	N/A	N/A	N/A	N/A	N/A	N/A	N/A
AC007128	N/A	N/A	N/A	N	Y	N	N/A	N/A	N/A	N/A	N/A	N/A	N/A	N/A	N/A	N/A	N/A
AC007130	N/A	N/A	N/A	N	Y	N	N/A	N/A	N/A	N/A	N/A	N/A	N/A	N/A	N/A	N/A	N/A
AC007182	N/A	N/A	N/A	N	Y	N	N/A	N/A	N/A	N/A	N/A	N/A	N/A	N/A	N/A	N/A	N/A
AC007192	N/A	N/A	N/A	N	Y	N	N/A	N/A	N/A	N/A	N/A	N/A	N/A	N/A	N/A	N/A	N/A
AC007192.1	N/A	N/A	N/A	N/A	N/A	N/A	N/A	N/A	N/A	N/A	N/A	N/A	560	45	33	45	33
AC007193	N/A	N/A	N/A	N	Y	N	N/A	N/A	N/A	N/A	N/A	N/A	N/A	N/A	N/A	N/A	N/A
AC007216	N/A	N/A	N/A	N	Y	N	N/A	N/A	N/A	N/A	N/A	N/A	N/A	N/A	N/A	N/A	N/A
AC007218	N/A	N/A	N/A	N	Y	N	N/A	N/A	N/A	N/A	N/A	N/A	N/A	N/A	N/A	N/A	N/A
AC007220	N/A	N/A	N/A	N	Y	N	N/A	N/A	N/A	N/A	N/A	N/A	N/A	N/A	N/A	N/A	N/A
AC007222	N/A	N/A	N/A	N	Y	N	N/A	N/A	N/A	N/A	N/A	N/A	N/A	N/A	N/A	N/A	N/A
AC007244.1	N/A	N/A	N/A	N/A	N/A	N/A	N/A	N/A	N/A	N/A	N/A	N/A	N/A	N/A	N/A	N/A	N/A	Canonical transcript not found for gene
AC007255	N/A	N/A	N/A	N	Y	N	N/A	N/A	N/A	N/A	N/A	N/A	N/A	N/A	N/A	N/A	N/A
AC007262	N/A	N/A	N/A	N	Y	N	N/A	N/A	N/A	N/A	N/A	N/A	N/A	N/A	N/A	N/A	N/A
AC007269	N/A	N/A	N/A	N	Y	N	N/A	N/A	N/A	N/A	N/A	N/A	N/A	N/A	N/A	N/A	N/A
AC007277	N/A	N/A	N/A	N	Y	N	N/A	N/A	N/A	N/A	N/A	N/A	N/A	N/A	N/A	N/A	N/A
AC007279	N/A	N/A	N/A	N	Y	N	N/A	N/A	N/A	N/A	N/A	N/A	N/A	N/A	N/A	N/A	N/A
AC007292	N/A	N/A	N/A	N	Y	N	N/A	N/A	N/A	N/A	N/A	N/A	N/A	N/A	N/A	N/A	N/A
AC007298	N/A	N/A	N/A	N	Y	N	N/A	N/A	N/A	N/A	N/A	N/A	N/A	N/A	N/A	N/A	N/A
AC007308	N/A	N/A	N/A	N	Y	N	N/A	N/A	N/A	N/A	N/A	N/A	N/A	N/A	N/A	N/A	N/A
AC007319	N/A	N/A	N/A	N	Y	N	N/A	N/A	N/A	N/A	N/A	N/A	N/A	N/A	N/A	N/A	N/A
AC007326.4	N/A	N/A	N/A	N/A	N/A	N/A	N/A	N/A	N/A	N/A	N/A	N/A	137	5	1	5	1
AC007347	N/A	N/A	N/A	N	Y	N	N/A	N/A	N/A	N/A	N/A	N/A	N/A	N/A	N/A	N/A	N/A
AC007350	N/A	N/A	N/A	N	Y	N	N/A	N/A	N/A	N/A	N/A	N/A	N/A	N/A	N/A	N/A	N/A
AC007375	N/A	N/A	N/A	N	Y	N	N/A	N/A	N/A	N/A	N/A	N/A	N/A	N/A	N/A	N/A	N/A
AC007375.2	N/A	N/A	N/A	N/A	N/A	N/A	N/A	N/A	N/A	N/A	N/A	N/A	103	8	4	8	4
AC007391	N/A	N/A	N/A	N	Y	N	N/A	N/A	N/A	N/A	N/A	N/A	N/A	N/A	N/A	N/A	N/A
AC007405	N/A	N/A	N/A	N	Y	N	N/A	N/A	N/A	N/A	N/A	N/A	N/A	N/A	N/A	N/A	N/A
AC007431	N/A	N/A	N/A	N	Y	N	N/A	N/A	N/A	N/A	N/A	N/A	N/A	N/A	N/A	N/A	N/A
AC007448	N/A	N/A	N/A	N	Y	N	N/A	N/A	N/A	N/A	N/A	N/A	N/A	N/A	N/A	N/A	N/A
AC007485	N/A	N/A	N/A	N	Y	N	N/A	N/A	N/A	N/A	N/A	N/A	N/A	N/A	N/A	N/A	N/A
AC007493	N/A	N/A	N/A	N	Y	N	N/A	N/A	N/A	N/A	N/A	N/A	N/A	N/A	N/A	N/A	N/A
AC007494	N/A	N/A	N/A	N	Y	N	N/A	N/A	N/A	N/A	N/A	N/A	N/A	N/A	N/A	N/A	N/A
AC007496	N/A	N/A	N/A	N	Y	N	N/A	N/A	N/A	N/A	N/A	N/A	N/A	N/A	N/A	N/A	N/A
AC007527	N/A	N/A	N/A	N	Y	N	N/A	N/A	N/A	N/A	N/A	N/A	N/A	N/A	N/A	N/A	N/A
AC007533	N/A	N/A	N/A	N	Y	N	N/A	N/A	N/A	N/A	N/A	N/A	N/A	N/A	N/A	N/A	N/A
AC007535	N/A	N/A	N/A	N	Y	N	N/A	N/A	N/A	N/A	N/A	N/A	N/A	N/A	N/A	N/A	N/A
AC007540	N/A	N/A	N/A	N	Y	N	N/A	N/A	N/A	N/A	N/A	N/A	N/A	N/A	N/A	N/A	N/A
AC007541	N/A	N/A	N/A	N	Y	N	N/A	N/A	N/A	N/A	N/A	N/A	N/A	N/A	N/A	N/A	N/A
AC007563	N/A	N/A	N/A	N	Y	N	N/A	N/A	N/A	N/A	N/A	N/A	N/A	N/A	N/A	N/A	N/A
AC007566	N/A	N/A	N/A	N	Y	N	N/A	N/A	N/A	N/A	N/A	N/A	N/A	N/A	N/A	N/A	N/A
AC007569	N/A	N/A	N/A	N	Y	N	N/A	N/A	N/A	N/A	N/A	N/A	N/A	N/A	N/A	N/A	N/A
AC007570	N/A	N/A	N/A	N	Y	N	N/A	N/A	N/A	N/A	N/A	N/A	N/A	N/A	N/A	N/A	N/A
AC007595	N/A	N/A	N/A	N	Y	N	N/A	N/A	N/A	N/A	N/A	N/A	N/A	N/A	N/A	N/A	N/A
AC007598	N/A	N/A	N/A	N	Y	N	N/A	N/A	N/A	N/A	N/A	N/A	N/A	N/A	N/A	N/A	N/A
AC007601	N/A	N/A	N/A	N	Y	N	N/A	N/A	N/A	N/A	N/A	N/A	N/A	N/A	N/A	N/A	N/A
AC007608	N/A	N/A	N/A	N	Y	N	N/A	N/A	N/A	N/A	N/A	N/A	N/A	N/A	N/A	N/A	N/A
AC007610	N/A	N/A	N/A	N	Y	N	N/A	N/A	N/A	N/A	N/A	N/A	N/A	N/A	N/A	N/A	N/A
AC007613	N/A	N/A	N/A	N	Y	N	N/A	N/A	N/A	N/A	N/A	N/A	N/A	N/A	N/A	N/A	N/A
AC007614	N/A	N/A	N/A	N	Y	N	N/A	N/A	N/A	N/A	N/A	N/A	N/A	N/A	N/A	N/A	N/A
AC007620	N/A	N/A	N/A	N	Y	N	N/A	N/A	N/A	N/A	N/A	N/A	N/A	N/A	N/A	N/A	N/A
AC007622	N/A	N/A	N/A	N	Y	N	N/A	N/A	N/A	N/A	N/A	N/A	N/A	N/A	N/A	N/A	N/A
AC007638	N/A	N/A	N/A	N	Y	N	N/A	N/A	N/A	N/A	N/A	N/A	N/A	N/A	N/A	N/A	N/A
AC007666	N/A	N/A	N/A	N	Y	N	N/A	N/A	N/A	N/A	N/A	N/A	N/A	N/A	N/A	N/A	N/A
AC007679	N/A	N/A	N/A	N	Y	N	N/A	N/A	N/A	N/A	N/A	N/A	N/A	N/A	N/A	N/A	N/A
AC007681	N/A	N/A	N/A	N	Y	N	N/A	N/A	N/A	N/A	N/A	N/A	N/A	N/A	N/A	N/A	N/A
AC007682	N/A	N/A	N/A	N	Y	N	N/A	N/A	N/A	N/A	N/A	N/A	N/A	N/A	N/A	N/A	N/A
AC007686	N/A	N/A	N/A	N	Y	N	N/A	N/A	N/A	N/A	N/A	N/A	N/A	N/A	N/A	N/A	N/A
AC007695	N/A	N/A	N/A	N	Y	N	N/A	N/A	N/A	N/A	N/A	N/A	N/A	N/A	N/A	N/A	N/A
AC007728	N/A	N/A	N/A	N	Y	N	N/A	N/A	N/A	N/A	N/A	N/A	N/A	N/A	N/A	N/A	N/A
AC007736	N/A	N/A	N/A	N	Y	N	N/A	N/A	N/A	N/A	N/A	N/A	N/A	N/A	N/A	N/A	N/A
AC007743	N/A	N/A	N/A	N	Y	N	N/A	N/A	N/A	N/A	N/A	N/A	N/A	N/A	N/A	N/A	N/A
AC007773	N/A	N/A	N/A	N	Y	N	N/A	N/A	N/A	N/A	N/A	N/A	N/A	N/A	N/A	N/A	N/A
AC007787	N/A	N/A	N/A	N	Y	N	N/A	N/A	N/A	N/A	N/A	N/A	N/A	N/A	N/A	N/A	N/A
AC007846.2	N/A	N/A	N/A	N/A	N/A	N/A	N/A	N/A	N/A	N/A	N/A	N/A	625	45	12	45	12
AC007877	N/A	N/A	N/A	N	Y	N	N/A	N/A	N/A	N/A	N/A	N/A	N/A	N/A	N/A	N/A	N/A
AC007881	N/A	N/A	N/A	N	Y	N	N/A	N/A	N/A	N/A	N/A	N/A	N/A	N/A	N/A	N/A	N/A
AC007906.2	N/A	N/A	N/A	N/A	N/A	N/A	N/A	N/A	N/A	N/A	N/A	N/A	273	21	5	21	5
AC007920	N/A	N/A	N/A	N	Y	N	N/A	N/A	N/A	N/A	N/A	N/A	N/A	N/A	N/A	N/A	N/A
AC007938	N/A	N/A	N/A	N	Y	N	N/A	N/A	N/A	N/A	N/A	N/A	N/A	N/A	N/A	N/A	N/A
AC007952	N/A	N/A	N/A	N	Y	N	N/A	N/A	N/A	N/A	N/A	N/A	N/A	N/A	N/A	N/A	N/A
AC007991	N/A	N/A	N/A	N	Y	N	N/A	N/A	N/A	N/A	N/A	N/A	N/A	N/A	N/A	N/A	N/A
AC007993	N/A	N/A	N/A	N	Y	N	N/A	N/A	N/A	N/A	N/A	N/A	N/A	N/A	N/A	N/A	N/A
AC007998.2	N/A	N/A	N/A	N/A	N/A	N/A	N/A	N/A	N/A	N/A	N/A	N/A	66	3	2	3	2
AC008011	N/A	N/A	N/A	N	Y	N	N/A	N/A	N/A	N/A	N/A	N/A	N/A	N/A	N/A	N/A	N/A
AC008012.1	N/A	N/A	N/A	N/A	N/A	N/A	N/A	N/A	N/A	N/A	N/A	N/A	N/A	N/A	N/A	N/A	N/A	Canonical transcript not found for gene
AC008040	N/A	N/A	N/A	N	Y	N	N/A	N/A	N/A	N/A	N/A	N/A	N/A	N/A	N/A	N/A	N/A
AC008056	N/A	N/A	N/A	N	Y	N	N/A	N/A	N/A	N/A	N/A	N/A	N/A	N/A	N/A	N/A	N/A
AC008060	N/A	N/A	N/A	N	Y	N	N/A	N/A	N/A	N/A	N/A	N/A	N/A	N/A	N/A	N/A	N/A
AC008079	N/A	N/A	N/A	N	Y	N	N/A	N/A	N/A	N/A	N/A	N/A	N/A	N/A	N/A	N/A	N/A
AC008083	N/A	N/A	N/A	N	Y	N	N/A	N/A	N/A	N/A	N/A	N/A	N/A	N/A	N/A	N/A	N/A
AC008105	N/A	N/A	N/A	N	Y	N	N/A	N/A	N/A	N/A	N/A	N/A	N/A	N/A	N/A	N/A	N/A
AC008114	N/A	N/A	N/A	N	Y	N	N/A	N/A	N/A	N/A	N/A	N/A	N/A	N/A	N/A	N/A	N/A
AC008119	N/A	N/A	N/A	N	Y	N	N/A	N/A	N/A	N/A	N/A	N/A	N/A	N/A	N/A	N/A	N/A
AC008121	N/A	N/A	N/A	N	Y	N	N/A	N/A	N/A	N/A	N/A	N/A	N/A	N/A	N/A	N/A	N/A
AC008127	N/A	N/A	N/A	N	Y	N	N/A	N/A	N/A	N/A	N/A	N/A	N/A	N/A	N/A	N/A	N/A
AC008133	N/A	N/A	N/A	N	Y	N	N/A	N/A	N/A	N/A	N/A	N/A	N/A	N/A	N/A	N/A	N/A
AC008147	N/A	N/A	N/A	N	Y	N	N/A	N/A	N/A	N/A	N/A	N/A	N/A	N/A	N/A	N/A	N/A
AC008149	N/A	N/A	N/A	N	Y	N	N/A	N/A	N/A	N/A	N/A	N/A	N/A	N/A	N/A	N/A	N/A
AC008180	N/A	N/A	N/A	N	Y	N	N/A	N/A	N/A	N/A	N/A	N/A	N/A	N/A	N/A	N/A	N/A
AC008264	N/A	N/A	N/A	N	Y	N	N/A	N/A	N/A	N/A	N/A	N/A	N/A	N/A	N/A	N/A	N/A
AC008273	N/A	N/A	N/A	N	Y	N	N/A	N/A	N/A	N/A	N/A	N/A	N/A	N/A	N/A	N/A	N/A
AC008277	N/A	N/A	N/A	N	Y	N	N/A	N/A	N/A	N/A	N/A	N/A	N/A	N/A	N/A	N/A	N/A
AC008397.2	N/A	N/A	N/A	N/A	N/A	N/A	N/A	N/A	N/A	N/A	N/A	N/A	872	83	1	83	1
AC008403	N/A	N/A	N/A	N	Y	N	N/A	N/A	N/A	N/A	N/A	N/A	N/A	N/A	N/A	N/A	N/A
AC008406	N/A	N/A	N/A	N	Y	N	N/A	N/A	N/A	N/A	N/A	N/A	N/A	N/A	N/A	N/A	N/A
AC008429	N/A	N/A	N/A	N	Y	N	N/A	N/A	N/A	N/A	N/A	N/A	N/A	N/A	N/A	N/A	N/A
AC008453	N/A	N/A	N/A	N	Y	N	N/A	N/A	N/A	N/A	N/A	N/A	N/A	N/A	N/A	N/A	N/A
AC008474	N/A	N/A	N/A	N	Y	N	N/A	N/A	N/A	N/A	N/A	N/A	N/A	N/A	N/A	N/A	N/A
AC008494	N/A	N/A	N/A	N	Y	N	N/A	N/A	N/A	N/A	N/A	N/A	N/A	N/A	N/A	N/A	N/A
AC008496	N/A	N/A	N/A	N	Y	N	N/A	N/A	N/A	N/A	N/A	N/A	N/A	N/A	N/A	N/A	N/A
AC008522	N/A	N/A	N/A	N	Y	N	N/A	N/A	N/A	N/A	N/A	N/A	N/A	N/A	N/A	N/A	N/A
AC008537	N/A	N/A	N/A	N	Y	N	N/A	N/A	N/A	N/A	N/A	N/A	N/A	N/A	N/A	N/A	N/A
AC008543	N/A	N/A	N/A	N	Y	N	N/A	N/A	N/A	N/A	N/A	N/A	N/A	N/A	N/A	N/A	N/A
AC008551	N/A	N/A	N/A	N	Y	N	N/A	N/A	N/A	N/A	N/A	N/A	N/A	N/A	N/A	N/A	N/A
AC008569	N/A	N/A	N/A	N	Y	N	N/A	N/A	N/A	N/A	N/A	N/A	N/A	N/A	N/A	N/A	N/A
AC008571	N/A	N/A	N/A	N	Y	N	N/A	N/A	N/A	N/A	N/A	N/A	N/A	N/A	N/A	N/A	N/A
AC008622	N/A	N/A	N/A	N	Y	N	N/A	N/A	N/A	N/A	N/A	N/A	N/A	N/A	N/A	N/A	N/A
AC008635	N/A	N/A	N/A	N	Y	N	N/A	N/A	N/A	N/A	N/A	N/A	N/A	N/A	N/A	N/A	N/A
AC008649	N/A	N/A	N/A	N	Y	N	N/A	N/A	N/A	N/A	N/A	N/A	N/A	N/A	N/A	N/A	N/A
AC008655	N/A	N/A	N/A	N	Y	N	N/A	N/A	N/A	N/A	N/A	N/A	N/A	N/A	N/A	N/A	N/A
AC008676	N/A	N/A	N/A	N	Y	N	N/A	N/A	N/A	N/A	N/A	N/A	N/A	N/A	N/A	N/A	N/A
AC008676.3	N/A	N/A	N/A	N/A	N/A	N/A	N/A	N/A	N/A	N/A	N/A	N/A	2325	164	1	164	1
AC008686	N/A	N/A	N/A	N	Y	N	N/A	N/A	N/A	N/A	N/A	N/A	N/A	N/A	N/A	N/A	N/A
AC008687	N/A	N/A	N/A	N	Y	N	N/A	N/A	N/A	N/A	N/A	N/A	N/A	N/A	N/A	N/A	N/A
AC008728	N/A	N/A	N/A	N	Y	N	N/A	N/A	N/A	N/A	N/A	N/A	N/A	N/A	N/A	N/A	N/A
AC008731	N/A	N/A	N/A	N	Y	N	N/A	N/A	N/A	N/A	N/A	N/A	N/A	N/A	N/A	N/A	N/A
AC008734	N/A	N/A	N/A	N	Y	N	N/A	N/A	N/A	N/A	N/A	N/A	N/A	N/A	N/A	N/A	N/A
AC008735	N/A	N/A	N/A	N	Y	N	N/A	N/A	N/A	N/A	N/A	N/A	N/A	N/A	N/A	N/A	N/A
AC008738	N/A	N/A	N/A	N	Y	N	N/A	N/A	N/A	N/A	N/A	N/A	N/A	N/A	N/A	N/A	N/A
AC008741	N/A	N/A	N/A	N	Y	N	N/A	N/A	N/A	N/A	N/A	N/A	N/A	N/A	N/A	N/A	N/A
AC008742	N/A	N/A	N/A	N	Y	N	N/A	N/A	N/A	N/A	N/A	N/A	N/A	N/A	N/A	N/A	N/A
AC008746	N/A	N/A	N/A	N	Y	N	N/A	N/A	N/A	N/A	N/A	N/A	N/A	N/A	N/A	N/A	N/A
AC008747	N/A	N/A	N/A	N	Y	N	N/A	N/A	N/A	N/A	N/A	N/A	N/A	N/A	N/A	N/A	N/A
AC008750	N/A	N/A	N/A	N	Y	N	N/A	N/A	N/A	N/A	N/A	N/A	N/A	N/A	N/A	N/A	N/A
AC008758	N/A	N/A	N/A	N	Y	N	N/A	N/A	N/A	N/A	N/A	N/A	N/A	N/A	N/A	N/A	N/A
AC008758.1	N/A	N/A	N/A	N/A	N/A	N/A	N/A	N/A	N/A	N/A	N/A	N/A	142	9	5	9	5
AC008758.5	N/A	N/A	N/A	N/A	N/A	N/A	N/A	N/A	N/A	N/A	N/A	N/A	168	16	5	16	5
AC008758.6	N/A	N/A	N/A	N/A	N/A	N/A	N/A	N/A	N/A	N/A	N/A	N/A	159	10	2	10	2
AC008760	N/A	N/A	N/A	N	Y	N	N/A	N/A	N/A	N/A	N/A	N/A	N/A	N/A	N/A	N/A	N/A
AC008761	N/A	N/A	N/A	N	Y	N	N/A	N/A	N/A	N/A	N/A	N/A	N/A	N/A	N/A	N/A	N/A
AC008763	N/A	N/A	N/A	N	Y	N	N/A	N/A	N/A	N/A	N/A	N/A	N/A	N/A	N/A	N/A	N/A
AC008764	N/A	N/A	N/A	N	Y	N	N/A	N/A	N/A	N/A	N/A	N/A	N/A	N/A	N/A	N/A	N/A
AC008764.1	N/A	N/A	N/A	N/A	N/A	N/A	N/A	N/A	N/A	N/A	N/A	N/A	261	8	4	8	4
AC008770.2	N/A	N/A	N/A	N/A	N/A	N/A	N/A	N/A	N/A	N/A	N/A	N/A	136	9	2	9	3
AC008770.4	N/A	N/A	N/A	N/A	N/A	N/A	N/A	N/A	N/A	N/A	N/A	N/A	325	26	11	26	11
AC008805	N/A	N/A	N/A	N	Y	N	N/A	N/A	N/A	N/A	N/A	N/A	N/A	N/A	N/A	N/A	N/A
AC008870	N/A	N/A	N/A	N	Y	N	N/A	N/A	N/A	N/A	N/A	N/A	N/A	N/A	N/A	N/A	N/A
AC008878	N/A	N/A	N/A	N	Y	N	N/A	N/A	N/A	N/A	N/A	N/A	N/A	N/A	N/A	N/A	N/A
AC008894	N/A	N/A	N/A	N	Y	N	N/A	N/A	N/A	N/A	N/A	N/A	N/A	N/A	N/A	N/A	N/A
AC008906	N/A	N/A	N/A	N	Y	N	N/A	N/A	N/A	N/A	N/A	N/A	N/A	N/A	N/A	N/A	N/A
AC008914	N/A	N/A	N/A	N	Y	N	N/A	N/A	N/A	N/A	N/A	N/A	N/A	N/A	N/A	N/A	N/A
AC008937	N/A	N/A	N/A	N	Y	N	N/A	N/A	N/A	N/A	N/A	N/A	N/A	N/A	N/A	N/A	N/A
AC008945	N/A	N/A	N/A	N	Y	N	N/A	N/A	N/A	N/A	N/A	N/A	N/A	N/A	N/A	N/A	N/A
AC008957	N/A	N/A	N/A	N	Y	N	N/A	N/A	N/A	N/A	N/A	N/A	N/A	N/A	N/A	N/A	N/A
AC008966	N/A	N/A	N/A	N	Y	N	N/A	N/A	N/A	N/A	N/A	N/A	N/A	N/A	N/A	N/A	N/A
AC008969	N/A	N/A	N/A	N	Y	N	N/A	N/A	N/A	N/A	N/A	N/A	N/A	N/A	N/A	N/A	N/A
AC009005	N/A	N/A	N/A	N	Y	N	N/A	N/A	N/A	N/A	N/A	N/A	N/A	N/A	N/A	N/A	N/A
AC009019	N/A	N/A	N/A	N	Y	N	N/A	N/A	N/A	N/A	N/A	N/A	N/A	N/A	N/A	N/A	N/A
AC009034	N/A	N/A	N/A	N	Y	N	N/A	N/A	N/A	N/A	N/A	N/A	N/A	N/A	N/A	N/A	N/A
AC009039	N/A	N/A	N/A	N	Y	N	N/A	N/A	N/A	N/A	N/A	N/A	N/A	N/A	N/A	N/A	N/A
AC009053	N/A	N/A	N/A	N	Y	N	N/A	N/A	N/A	N/A	N/A	N/A	N/A	N/A	N/A	N/A	N/A
AC009060	N/A	N/A	N/A	N	Y	N	N/A	N/A	N/A	N/A	N/A	N/A	N/A	N/A	N/A	N/A	N/A
AC009061	N/A	N/A	N/A	N	Y	N	N/A	N/A	N/A	N/A	N/A	N/A	N/A	N/A	N/A	N/A	N/A
AC009063	N/A	N/A	N/A	N	Y	N	N/A	N/A	N/A	N/A	N/A	N/A	N/A	N/A	N/A	N/A	N/A
AC009065	N/A	N/A	N/A	N	Y	N	N/A	N/A	N/A	N/A	N/A	N/A	N/A	N/A	N/A	N/A	N/A
AC009070.1	N/A	N/A	N/A	N/A	N/A	N/A	N/A	N/A	N/A	N/A	N/A	N/A	188	12	8	27	20
AC009087	N/A	N/A	N/A	N	Y	N	N/A	N/A	N/A	N/A	N/A	N/A	N/A	N/A	N/A	N/A	N/A
AC009088	N/A	N/A	N/A	N	Y	N	N/A	N/A	N/A	N/A	N/A	N/A	N/A	N/A	N/A	N/A	N/A
AC009090	N/A	N/A	N/A	N	Y	N	N/A	N/A	N/A	N/A	N/A	N/A	N/A	N/A	N/A	N/A	N/A
AC009097	N/A	N/A	N/A	N	Y	N	N/A	N/A	N/A	N/A	N/A	N/A	N/A	N/A	N/A	N/A	N/A
AC009102	N/A	N/A	N/A	N	Y	N	N/A	N/A	N/A	N/A	N/A	N/A	N/A	N/A	N/A	N/A	N/A
AC009107	N/A	N/A	N/A	N	Y	N	N/A	N/A	N/A	N/A	N/A	N/A	N/A	N/A	N/A	N/A	N/A
AC009113	N/A	N/A	N/A	N	Y	N	N/A	N/A	N/A	N/A	N/A	N/A	N/A	N/A	N/A	N/A	N/A
AC009118	N/A	N/A	N/A	N	Y	N	N/A	N/A	N/A	N/A	N/A	N/A	N/A	N/A	N/A	N/A	N/A
AC009119	N/A	N/A	N/A	N	Y	N	N/A	N/A	N/A	N/A	N/A	N/A	N/A	N/A	N/A	N/A	N/A
AC009120	N/A	N/A	N/A	N	Y	N	N/A	N/A	N/A	N/A	N/A	N/A	N/A	N/A	N/A	N/A	N/A
AC009121	N/A	N/A	N/A	N	Y	N	N/A	N/A	N/A	N/A	N/A	N/A	N/A	N/A	N/A	N/A	N/A
AC009123	N/A	N/A	N/A	N	Y	N	N/A	N/A	N/A	N/A	N/A	N/A	N/A	N/A	N/A	N/A	N/A
AC009126	N/A	N/A	N/A	N	Y	N	N/A	N/A	N/A	N/A	N/A	N/A	N/A	N/A	N/A	N/A	N/A
AC009133	N/A	N/A	N/A	N	Y	N	N/A	N/A	N/A	N/A	N/A	N/A	N/A	N/A	N/A	N/A	N/A
AC009133.6	N/A	N/A	N/A	N/A	N/A	N/A	N/A	N/A	N/A	N/A	N/A	N/A	128	7	2	7	2
AC009134	N/A	N/A	N/A	N	Y	N	N/A	N/A	N/A	N/A	N/A	N/A	N/A	N/A	N/A	N/A	N/A
AC009139	N/A	N/A	N/A	N	Y	N	N/A	N/A	N/A	N/A	N/A	N/A	N/A	N/A	N/A	N/A	N/A
AC009141	N/A	N/A	N/A	N	Y	N	N/A	N/A	N/A	N/A	N/A	N/A	N/A	N/A	N/A	N/A	N/A
AC009142	N/A	N/A	N/A	N	Y	N	N/A	N/A	N/A	N/A	N/A	N/A	N/A	N/A	N/A	N/A	N/A
AC009145	N/A	N/A	N/A	N	Y	N	N/A	N/A	N/A	N/A	N/A	N/A	N/A	N/A	N/A	N/A	N/A
AC009148	N/A	N/A	N/A	N	Y	N	N/A	N/A	N/A	N/A	N/A	N/A	N/A	N/A	N/A	N/A	N/A
AC009152	N/A	N/A	N/A	N	Y	N	N/A	N/A	N/A	N/A	N/A	N/A	N/A	N/A	N/A	N/A	N/A
AC009163	N/A	N/A	N/A	N	Y	N	N/A	N/A	N/A	N/A	N/A	N/A	N/A	N/A	N/A	N/A	N/A
AC009163.5	N/A	N/A	N/A	N/A	N/A	N/A	N/A	N/A	N/A	N/A	N/A	N/A	106	7	4	7	4
AC009166	N/A	N/A	N/A	N	Y	N	N/A	N/A	N/A	N/A	N/A	N/A	N/A	N/A	N/A	N/A	N/A
AC009167	N/A	N/A	N/A	N	Y	N	N/A	N/A	N/A	N/A	N/A	N/A	N/A	N/A	N/A	N/A	N/A
AC009230	N/A	N/A	N/A	N	Y	N	N/A	N/A	N/A	N/A	N/A	N/A	N/A	N/A	N/A	N/A	N/A
AC009234	N/A	N/A	N/A	N	Y	N	N/A	N/A	N/A	N/A	N/A	N/A	N/A	N/A	N/A	N/A	N/A
AC009244	N/A	N/A	N/A	N	Y	N	N/A	N/A	N/A	N/A	N/A	N/A	N/A	N/A	N/A	N/A	N/A
AC009264	N/A	N/A	N/A	N	Y	N	N/A	N/A	N/A	N/A	N/A	N/A	N/A	N/A	N/A	N/A	N/A
AC009268	N/A	N/A	N/A	N	Y	N	N/A	N/A	N/A	N/A	N/A	N/A	N/A	N/A	N/A	N/A	N/A
AC009269	N/A	N/A	N/A	N	Y	N	N/A	N/A	N/A	N/A	N/A	N/A	N/A	N/A	N/A	N/A	N/A
AC009299	N/A	N/A	N/A	N	Y	N	N/A	N/A	N/A	N/A	N/A	N/A	N/A	N/A	N/A	N/A	N/A
AC009303	N/A	N/A	N/A	N	Y	N	N/A	N/A	N/A	N/A	N/A	N/A	N/A	N/A	N/A	N/A	N/A
AC009309	N/A	N/A	N/A	N	Y	N	N/A	N/A	N/A	N/A	N/A	N/A	N/A	N/A	N/A	N/A	N/A
AC009318	N/A	N/A	N/A	N	Y	N	N/A	N/A	N/A	N/A	N/A	N/A	N/A	N/A	N/A	N/A	N/A
AC009336	N/A	N/A	N/A	N	Y	N	N/A	N/A	N/A	N/A	N/A	N/A	N/A	N/A	N/A	N/A	N/A
AC009396	N/A	N/A	N/A	N	Y	N	N/A	N/A	N/A	N/A	N/A	N/A	N/A	N/A	N/A	N/A	N/A
AC009403	N/A	N/A	N/A	N	Y	N	N/A	N/A	N/A	N/A	N/A	N/A	N/A	N/A	N/A	N/A	N/A
AC009412.1	N/A	N/A	N/A	N/A	N/A	N/A	N/A	N/A	N/A	N/A	N/A	N/A	N/A	N/A	N/A	N/A	N/A	Canonical transcript not found for gene
AC009432	N/A	N/A	N/A	N	Y	N	N/A	N/A	N/A	N/A	N/A	N/A	N/A	N/A	N/A	N/A	N/A
AC009501	N/A	N/A	N/A	N	Y	N	N/A	N/A	N/A	N/A	N/A	N/A	N/A	N/A	N/A	N/A	N/A
AC009505	N/A	N/A	N/A	N	Y	N	N/A	N/A	N/A	N/A	N/A	N/A	N/A	N/A	N/A	N/A	N/A
AC009506	N/A	N/A	N/A	N	Y	N	N/A	N/A	N/A	N/A	N/A	N/A	N/A	N/A	N/A	N/A	N/A
AC009509	N/A	N/A	N/A	N	Y	N	N/A	N/A	N/A	N/A	N/A	N/A	N/A	N/A	N/A	N/A	N/A
AC009542	N/A	N/A	N/A	N	Y	N	N/A	N/A	N/A	N/A	N/A	N/A	N/A	N/A	N/A	N/A	N/A
AC009554	N/A	N/A	N/A	N	Y	N	N/A	N/A	N/A	N/A	N/A	N/A	N/A	N/A	N/A	N/A	N/A
AC009558	N/A	N/A	N/A	N	Y	N	N/A	N/A	N/A	N/A	N/A	N/A	N/A	N/A	N/A	N/A	N/A
AC009560	N/A	N/A	N/A	N	Y	N	N/A	N/A	N/A	N/A	N/A	N/A	N/A	N/A	N/A	N/A	N/A
AC009562	N/A	N/A	N/A	N	Y	N	N/A	N/A	N/A	N/A	N/A	N/A	N/A	N/A	N/A	N/A	N/A
AC009570	N/A	N/A	N/A	N	Y	N	N/A	N/A	N/A	N/A	N/A	N/A	N/A	N/A	N/A	N/A	N/A
AC009630	N/A	N/A	N/A	N	Y	N	N/A	N/A	N/A	N/A	N/A	N/A	N/A	N/A	N/A	N/A	N/A
AC009682	N/A	N/A	N/A	N	Y	N	N/A	N/A	N/A	N/A	N/A	N/A	N/A	N/A	N/A	N/A	N/A
AC009690	N/A	N/A	N/A	N	Y	N	N/A	N/A	N/A	N/A	N/A	N/A	N/A	N/A	N/A	N/A	N/A
AC009704	N/A	N/A	N/A	N	Y	N	N/A	N/A	N/A	N/A	N/A	N/A	N/A	N/A	N/A	N/A	N/A
AC009716	N/A	N/A	N/A	N	Y	N	N/A	N/A	N/A	N/A	N/A	N/A	N/A	N/A	N/A	N/A	N/A
AC009731	N/A	N/A	N/A	N	Y	N	N/A	N/A	N/A	N/A	N/A	N/A	N/A	N/A	N/A	N/A	N/A
AC009754	N/A	N/A	N/A	N	Y	N	N/A	N/A	N/A	N/A	N/A	N/A	N/A	N/A	N/A	N/A	N/A
AC009779	N/A	N/A	N/A	N	Y	N	N/A	N/A	N/A	N/A	N/A	N/A	N/A	N/A	N/A	N/A	N/A
AC009779.3	N/A	N/A	N/A	N/A	N/A	N/A	N/A	N/A	N/A	N/A	N/A	N/A	N/A	N/A	N/A	N/A	N/A	Canonical transcript not found for gene
AC009802	N/A	N/A	N/A	N	Y	N	N/A	N/A	N/A	N/A	N/A	N/A	N/A	N/A	N/A	N/A	N/A
AC009812	N/A	N/A	N/A	N	Y	N	N/A	N/A	N/A	N/A	N/A	N/A	N/A	N/A	N/A	N/A	N/A
AC009831	N/A	N/A	N/A	N	Y	N	N/A	N/A	N/A	N/A	N/A	N/A	N/A	N/A	N/A	N/A	N/A
AC009852	N/A	N/A	N/A	N	Y	N	N/A	N/A	N/A	N/A	N/A	N/A	N/A	N/A	N/A	N/A	N/A
AC009879	N/A	N/A	N/A	N	Y	N	N/A	N/A	N/A	N/A	N/A	N/A	N/A	N/A	N/A	N/A	N/A
AC009879.2	N/A	N/A	N/A	N/A	N/A	N/A	N/A	N/A	N/A	N/A	N/A	N/A	292	12	1	12	1
AC009899	N/A	N/A	N/A	N	Y	N	N/A	N/A	N/A	N/A	N/A	N/A	N/A	N/A	N/A	N/A	N/A
AC009948	N/A	N/A	N/A	N	Y	N	N/A	N/A	N/A	N/A	N/A	N/A	N/A	N/A	N/A	N/A	N/A
AC009950	N/A	N/A	N/A	N	Y	N	N/A	N/A	N/A	N/A	N/A	N/A	N/A	N/A	N/A	N/A	N/A
AC009951	N/A	N/A	N/A	N	Y	N	N/A	N/A	N/A	N/A	N/A	N/A	N/A	N/A	N/A	N/A	N/A
AC009955	N/A	N/A	N/A	N	Y	N	N/A	N/A	N/A	N/A	N/A	N/A	N/A	N/A	N/A	N/A	N/A
AC009962	N/A	N/A	N/A	N	Y	N	N/A	N/A	N/A	N/A	N/A	N/A	N/A	N/A	N/A	N/A	N/A
AC009974	N/A	N/A	N/A	N	Y	N	N/A	N/A	N/A	N/A	N/A	N/A	N/A	N/A	N/A	N/A	N/A
AC010149	N/A	N/A	N/A	N	Y	N	N/A	N/A	N/A	N/A	N/A	N/A	N/A	N/A	N/A	N/A	N/A
AC010157	N/A	N/A	N/A	N	Y	N	N/A	N/A	N/A	N/A	N/A	N/A	N/A	N/A	N/A	N/A	N/A
AC010173	N/A	N/A	N/A	N	Y	N	N/A	N/A	N/A	N/A	N/A	N/A	N/A	N/A	N/A	N/A	N/A
AC010197.2	N/A	N/A	N/A	N/A	N/A	N/A	N/A	N/A	N/A	N/A	N/A	N/A	54	4	2	4	2
AC010203	N/A	N/A	N/A	N	Y	N	N/A	N/A	N/A	N/A	N/A	N/A	N/A	N/A	N/A	N/A	N/A
AC010223	N/A	N/A	N/A	N	Y	N	N/A	N/A	N/A	N/A	N/A	N/A	N/A	N/A	N/A	N/A	N/A
AC010247	N/A	N/A	N/A	N	Y	N	N/A	N/A	N/A	N/A	N/A	N/A	N/A	N/A	N/A	N/A	N/A
AC010255.3	N/A	N/A	N/A	N/A	N/A	N/A	N/A	N/A	N/A	N/A	N/A	N/A	93	6	1	21	3
AC010271	N/A	N/A	N/A	N	Y	N	N/A	N/A	N/A	N/A	N/A	N/A	N/A	N/A	N/A	N/A	N/A
AC010285	N/A	N/A	N/A	N	Y	N	N/A	N/A	N/A	N/A	N/A	N/A	N/A	N/A	N/A	N/A	N/A
AC010300	N/A	N/A	N/A	N	Y	N	N/A	N/A	N/A	N/A	N/A	N/A	N/A	N/A	N/A	N/A	N/A
AC010319	N/A	N/A	N/A	N	Y	N	N/A	N/A	N/A	N/A	N/A	N/A	N/A	N/A	N/A	N/A	N/A
AC010320	N/A	N/A	N/A	N	Y	N	N/A	N/A	N/A	N/A	N/A	N/A	N/A	N/A	N/A	N/A	N/A
AC010323.1	N/A	N/A	N/A	N/A	N/A	N/A	N/A	N/A	N/A	N/A	N/A	N/A	21	1	1	1	1
AC010325	N/A	N/A	N/A	N	Y	N	N/A	N/A	N/A	N/A	N/A	N/A	N/A	N/A	N/A	N/A	N/A
AC010325.1	N/A	N/A	N/A	N/A	N/A	N/A	N/A	N/A	N/A	N/A	N/A	N/A	106	2	1	18	2
AC010326.2	N/A	N/A	N/A	N/A	N/A	N/A	N/A	N/A	N/A	N/A	N/A	N/A	407	32	1	32	1
AC010327	N/A	N/A	N/A	N	Y	N	N/A	N/A	N/A	N/A	N/A	N/A	N/A	N/A	N/A	N/A	N/A
AC010331	N/A	N/A	N/A	N	Y	N	N/A	N/A	N/A	N/A	N/A	N/A	N/A	N/A	N/A	N/A	N/A
AC010333	N/A	N/A	N/A	N	Y	N	N/A	N/A	N/A	N/A	N/A	N/A	N/A	N/A	N/A	N/A	N/A
AC010335	N/A	N/A	N/A	N	Y	N	N/A	N/A	N/A	N/A	N/A	N/A	N/A	N/A	N/A	N/A	N/A
AC010336	N/A	N/A	N/A	N	Y	N	N/A	N/A	N/A	N/A	N/A	N/A	N/A	N/A	N/A	N/A	N/A
AC010401	N/A	N/A	N/A	N	Y	N	N/A	N/A	N/A	N/A	N/A	N/A	N/A	N/A	N/A	N/A	N/A
AC010422	N/A	N/A	N/A	N	Y	N	N/A	N/A	N/A	N/A	N/A	N/A	N/A	N/A	N/A	N/A	N/A
AC010422.8	N/A	N/A	N/A	N/A	N/A	N/A	N/A	N/A	N/A	N/A	N/A	N/A	68	3	3	3	3
AC010463	N/A	N/A	N/A	N	Y	N	N/A	N/A	N/A	N/A	N/A	N/A	N/A	N/A	N/A	N/A	N/A
AC010463.1	N/A	N/A	N/A	N/A	N/A	N/A	N/A	N/A	N/A	N/A	N/A	N/A	123	4	1	4	1
AC010478	N/A	N/A	N/A	N	Y	N	N/A	N/A	N/A	N/A	N/A	N/A	N/A	N/A	N/A	N/A	N/A
AC010491	N/A	N/A	N/A	N	Y	N	N/A	N/A	N/A	N/A	N/A	N/A	N/A	N/A	N/A	N/A	N/A
AC010494	N/A	N/A	N/A	N	Y	N	N/A	N/A	N/A	N/A	N/A	N/A	N/A	N/A	N/A	N/A	N/A
AC010501	N/A	N/A	N/A	N	Y	N	N/A	N/A	N/A	N/A	N/A	N/A	N/A	N/A	N/A	N/A	N/A
AC010503	N/A	N/A	N/A	N	Y	N	N/A	N/A	N/A	N/A	N/A	N/A	N/A	N/A	N/A	N/A	N/A
AC010504	N/A	N/A	N/A	N	Y	N	N/A	N/A	N/A	N/A	N/A	N/A	N/A	N/A	N/A	N/A	N/A
AC010522.1	N/A	N/A	N/A	N/A	N/A	N/A	N/A	N/A	N/A	N/A	N/A	N/A	187	18	10	70	16
AC010524	N/A	N/A	N/A	N	Y	N	N/A	N/A	N/A	N/A	N/A	N/A	N/A	N/A	N/A	N/A	N/A
AC010525	N/A	N/A	N/A	N	Y	N	N/A	N/A	N/A	N/A	N/A	N/A	N/A	N/A	N/A	N/A	N/A
AC010531	N/A	N/A	N/A	N	Y	N	N/A	N/A	N/A	N/A	N/A	N/A	N/A	N/A	N/A	N/A	N/A
AC010536	N/A	N/A	N/A	N	Y	N	N/A	N/A	N/A	N/A	N/A	N/A	N/A	N/A	N/A	N/A	N/A
AC010542	N/A	N/A	N/A	N	Y	N	N/A	N/A	N/A	N/A	N/A	N/A	N/A	N/A	N/A	N/A	N/A
AC010547	N/A	N/A	N/A	N	Y	N	N/A	N/A	N/A	N/A	N/A	N/A	N/A	N/A	N/A	N/A	N/A
AC010547.4	N/A	N/A	N/A	N/A	N/A	N/A	N/A	N/A	N/A	N/A	N/A	N/A	503	43	2	45	2
AC010551	N/A	N/A	N/A	N	Y	N	N/A	N/A	N/A	N/A	N/A	N/A	N/A	N/A	N/A	N/A	N/A
AC010605	N/A	N/A	N/A	N	Y	N	N/A	N/A	N/A	N/A	N/A	N/A	N/A	N/A	N/A	N/A	N/A
AC010616.1	N/A	N/A	N/A	N/A	N/A	N/A	N/A	N/A	N/A	N/A	N/A	N/A	156	12	7	12	7
AC010618	N/A	N/A	N/A	N	Y	N	N/A	N/A	N/A	N/A	N/A	N/A	N/A	N/A	N/A	N/A	N/A
AC010624	N/A	N/A	N/A	N	Y	N	N/A	N/A	N/A	N/A	N/A	N/A	N/A	N/A	N/A	N/A	N/A
AC010632	N/A	N/A	N/A	N	Y	N	N/A	N/A	N/A	N/A	N/A	N/A	N/A	N/A	N/A	N/A	N/A
AC010642	N/A	N/A	N/A	N	Y	N	N/A	N/A	N/A	N/A	N/A	N/A	N/A	N/A	N/A	N/A	N/A
AC010643	N/A	N/A	N/A	N	Y	N	N/A	N/A	N/A	N/A	N/A	N/A	N/A	N/A	N/A	N/A	N/A
AC010649	N/A	N/A	N/A	N	Y	N	N/A	N/A	N/A	N/A	N/A	N/A	N/A	N/A	N/A	N/A	N/A
AC010680	N/A	N/A	N/A	N	Y	N	N/A	N/A	N/A	N/A	N/A	N/A	N/A	N/A	N/A	N/A	N/A
AC010727	N/A	N/A	N/A	N	Y	N	N/A	N/A	N/A	N/A	N/A	N/A	N/A	N/A	N/A	N/A	N/A
AC010761	N/A	N/A	N/A	N	Y	N	N/A	N/A	N/A	N/A	N/A	N/A	N/A	N/A	N/A	N/A	N/A
AC010776	N/A	N/A	N/A	N	Y	N	N/A	N/A	N/A	N/A	N/A	N/A	N/A	N/A	N/A	N/A	N/A
AC010789	N/A	N/A	N/A	N	Y	N	N/A	N/A	N/A	N/A	N/A	N/A	N/A	N/A	N/A	N/A	N/A
AC010809	N/A	N/A	N/A	N	Y	N	N/A	N/A	N/A	N/A	N/A	N/A	N/A	N/A	N/A	N/A	N/A
AC010883	N/A	N/A	N/A	N	Y	N	N/A	N/A	N/A	N/A	N/A	N/A	N/A	N/A	N/A	N/A	N/A
AC010889	N/A	N/A	N/A	N	Y	N	N/A	N/A	N/A	N/A	N/A	N/A	N/A	N/A	N/A	N/A	N/A
AC010894	N/A	N/A	N/A	N	Y	N	N/A	N/A	N/A	N/A	N/A	N/A	N/A	N/A	N/A	N/A	N/A
AC010931	N/A	N/A	N/A	N	Y	N	N/A	N/A	N/A	N/A	N/A	N/A	N/A	N/A	N/A	N/A	N/A
AC010941	N/A	N/A	N/A	N	Y	N	N/A	N/A	N/A	N/A	N/A	N/A	N/A	N/A	N/A	N/A	N/A
AC010974	N/A	N/A	N/A	N	Y	N	N/A	N/A	N/A	N/A	N/A	N/A	N/A	N/A	N/A	N/A	N/A
AC010976	N/A	N/A	N/A	N	Y	N	N/A	N/A	N/A	N/A	N/A	N/A	N/A	N/A	N/A	N/A	N/A
AC010997	N/A	N/A	N/A	N	Y	N	N/A	N/A	N/A	N/A	N/A	N/A	N/A	N/A	N/A	N/A	N/A
AC010998	N/A	N/A	N/A	N	Y	N	N/A	N/A	N/A	N/A	N/A	N/A	N/A	N/A	N/A	N/A	N/A
AC011092	N/A	N/A	N/A	N	Y	N	N/A	N/A	N/A	N/A	N/A	N/A	N/A	N/A	N/A	N/A	N/A
AC011120	N/A	N/A	N/A	N	Y	N	N/A	N/A	N/A	N/A	N/A	N/A	N/A	N/A	N/A	N/A	N/A
AC011195.2	N/A	N/A	N/A	N/A	N/A	N/A	N/A	N/A	N/A	N/A	N/A	N/A	310	22	2	22	2
AC011239	N/A	N/A	N/A	N	Y	N	N/A	N/A	N/A	N/A	N/A	N/A	N/A	N/A	N/A	N/A	N/A
AC011290	N/A	N/A	N/A	N	Y	N	N/A	N/A	N/A	N/A	N/A	N/A	N/A	N/A	N/A	N/A	N/A
AC011337	N/A	N/A	N/A	N	Y	N	N/A	N/A	N/A	N/A	N/A	N/A	N/A	N/A	N/A	N/A	N/A
AC011346	N/A	N/A	N/A	N	Y	N	N/A	N/A	N/A	N/A	N/A	N/A	N/A	N/A	N/A	N/A	N/A
AC011351	N/A	N/A	N/A	N	Y	N	N/A	N/A	N/A	N/A	N/A	N/A	N/A	N/A	N/A	N/A	N/A
AC011370	N/A	N/A	N/A	N	Y	N	N/A	N/A	N/A	N/A	N/A	N/A	N/A	N/A	N/A	N/A	N/A
AC011373	N/A	N/A	N/A	N	Y	N	N/A	N/A	N/A	N/A	N/A	N/A	N/A	N/A	N/A	N/A	N/A
AC011374	N/A	N/A	N/A	N	Y	N	N/A	N/A	N/A	N/A	N/A	N/A	N/A	N/A	N/A	N/A	N/A
AC011396	N/A	N/A	N/A	N	Y	N	N/A	N/A	N/A	N/A	N/A	N/A	N/A	N/A	N/A	N/A	N/A
AC011442	N/A	N/A	N/A	N	Y	N	N/A	N/A	N/A	N/A	N/A	N/A	N/A	N/A	N/A	N/A	N/A
AC011443	N/A	N/A	N/A	N	Y	N	N/A	N/A	N/A	N/A	N/A	N/A	N/A	N/A	N/A	N/A	N/A
AC011444	N/A	N/A	N/A	N	Y	N	N/A	N/A	N/A	N/A	N/A	N/A	N/A	N/A	N/A	N/A	N/A
AC011446	N/A	N/A	N/A	N	Y	N	N/A	N/A	N/A	N/A	N/A	N/A	N/A	N/A	N/A	N/A	N/A
AC011447	N/A	N/A	N/A	N	Y	N	N/A	N/A	N/A	N/A	N/A	N/A	N/A	N/A	N/A	N/A	N/A
AC011448.1	N/A	N/A	N/A	N/A	N/A	N/A	N/A	N/A	N/A	N/A	N/A	N/A	12	1	1	1	1
AC011451	N/A	N/A	N/A	N	Y	N	N/A	N/A	N/A	N/A	N/A	N/A	N/A	N/A	N/A	N/A	N/A
AC011455	N/A	N/A	N/A	N	Y	N	N/A	N/A	N/A	N/A	N/A	N/A	N/A	N/A	N/A	N/A	N/A
AC011462	N/A	N/A	N/A	N	Y	N	N/A	N/A	N/A	N/A	N/A	N/A	N/A	N/A	N/A	N/A	N/A
AC011465	N/A	N/A	N/A	N	Y	N	N/A	N/A	N/A	N/A	N/A	N/A	N/A	N/A	N/A	N/A	N/A
AC011466	N/A	N/A	N/A	N	Y	N	N/A	N/A	N/A	N/A	N/A	N/A	N/A	N/A	N/A	N/A	N/A
AC011467	N/A	N/A	N/A	N	Y	N	N/A	N/A	N/A	N/A	N/A	N/A	N/A	N/A	N/A	N/A	N/A
AC011468	N/A	N/A	N/A	N	Y	N	N/A	N/A	N/A	N/A	N/A	N/A	N/A	N/A	N/A	N/A	N/A
AC011471	N/A	N/A	N/A	N	Y	N	N/A	N/A	N/A	N/A	N/A	N/A	N/A	N/A	N/A	N/A	N/A
AC011472	N/A	N/A	N/A	N	Y	N	N/A	N/A	N/A	N/A	N/A	N/A	N/A	N/A	N/A	N/A	N/A
AC011473	N/A	N/A	N/A	N	Y	N	N/A	N/A	N/A	N/A	N/A	N/A	N/A	N/A	N/A	N/A	N/A
AC011474	N/A	N/A	N/A	N	Y	N	N/A	N/A	N/A	N/A	N/A	N/A	N/A	N/A	N/A	N/A	N/A
AC011476	N/A	N/A	N/A	N	Y	N	N/A	N/A	N/A	N/A	N/A	N/A	N/A	N/A	N/A	N/A	N/A
AC011477	N/A	N/A	N/A	N	Y	N	N/A	N/A	N/A	N/A	N/A	N/A	N/A	N/A	N/A	N/A	N/A
AC011479	N/A	N/A	N/A	N	Y	N	N/A	N/A	N/A	N/A	N/A	N/A	N/A	N/A	N/A	N/A	N/A
AC011481	N/A	N/A	N/A	N	Y	N	N/A	N/A	N/A	N/A	N/A	N/A	N/A	N/A	N/A	N/A	N/A
AC011483	N/A	N/A	N/A	N	Y	N	N/A	N/A	N/A	N/A	N/A	N/A	N/A	N/A	N/A	N/A	N/A
AC011484	N/A	N/A	N/A	N	Y	N	N/A	N/A	N/A	N/A	N/A	N/A	N/A	N/A	N/A	N/A	N/A
AC011491	N/A	N/A	N/A	N	Y	N	N/A	N/A	N/A	N/A	N/A	N/A	N/A	N/A	N/A	N/A	N/A
AC011495	N/A	N/A	N/A	N	Y	N	N/A	N/A	N/A	N/A	N/A	N/A	N/A	N/A	N/A	N/A	N/A
AC011498	N/A	N/A	N/A	N	Y	N	N/A	N/A	N/A	N/A	N/A	N/A	N/A	N/A	N/A	N/A	N/A
AC011500	N/A	N/A	N/A	N	Y	N	N/A	N/A	N/A	N/A	N/A	N/A	N/A	N/A	N/A	N/A	N/A
AC011503	N/A	N/A	N/A	N	Y	N	N/A	N/A	N/A	N/A	N/A	N/A	N/A	N/A	N/A	N/A	N/A
AC011510	N/A	N/A	N/A	N	Y	N	N/A	N/A	N/A	N/A	N/A	N/A	N/A	N/A	N/A	N/A	N/A
AC011511	N/A	N/A	N/A	N	Y	N	N/A	N/A	N/A	N/A	N/A	N/A	N/A	N/A	N/A	N/A	N/A
AC011523	N/A	N/A	N/A	N	Y	N	N/A	N/A	N/A	N/A	N/A	N/A	N/A	N/A	N/A	N/A	N/A
AC011595	N/A	N/A	N/A	N	Y	N	N/A	N/A	N/A	N/A	N/A	N/A	N/A	N/A	N/A	N/A	N/A
AC011603	N/A	N/A	N/A	N	Y	N	N/A	N/A	N/A	N/A	N/A	N/A	N/A	N/A	N/A	N/A	N/A
AC011604.2	N/A	N/A	N/A	N/A	N/A	N/A	N/A	N/A	N/A	N/A	N/A	N/A	65	2	1	2	1
AC011611	N/A	N/A	N/A	N	Y	N	N/A	N/A	N/A	N/A	N/A	N/A	N/A	N/A	N/A	N/A	N/A
AC011632	N/A	N/A	N/A	N	Y	N	N/A	N/A	N/A	N/A	N/A	N/A	N/A	N/A	N/A	N/A	N/A
AC011676	N/A	N/A	N/A	N	Y	N	N/A	N/A	N/A	N/A	N/A	N/A	N/A	N/A	N/A	N/A	N/A
AC011700	N/A	N/A	N/A	N	Y	N	N/A	N/A	N/A	N/A	N/A	N/A	N/A	N/A	N/A	N/A	N/A
AC011731	N/A	N/A	N/A	N	Y	N	N/A	N/A	N/A	N/A	N/A	N/A	N/A	N/A	N/A	N/A	N/A
AC011754	N/A	N/A	N/A	N	Y	N	N/A	N/A	N/A	N/A	N/A	N/A	N/A	N/A	N/A	N/A	N/A
AC011773	N/A	N/A	N/A	N	Y	N	N/A	N/A	N/A	N/A	N/A	N/A	N/A	N/A	N/A	N/A	N/A
AC011815	N/A	N/A	N/A	N	Y	N	N/A	N/A	N/A	N/A	N/A	N/A	N/A	N/A	N/A	N/A	N/A
AC011824	N/A	N/A	N/A	N	Y	N	N/A	N/A	N/A	N/A	N/A	N/A	N/A	N/A	N/A	N/A	N/A
AC011825	N/A	N/A	N/A	N	Y	N	N/A	N/A	N/A	N/A	N/A	N/A	N/A	N/A	N/A	N/A	N/A
AC011840	N/A	N/A	N/A	N	Y	N	N/A	N/A	N/A	N/A	N/A	N/A	N/A	N/A	N/A	N/A	N/A
AC011899	N/A	N/A	N/A	N	Y	N	N/A	N/A	N/A	N/A	N/A	N/A	N/A	N/A	N/A	N/A	N/A
AC011921	N/A	N/A	N/A	N	Y	N	N/A	N/A	N/A	N/A	N/A	N/A	N/A	N/A	N/A	N/A	N/A
AC011933	N/A	N/A	N/A	N	Y	N	N/A	N/A	N/A	N/A	N/A	N/A	N/A	N/A	N/A	N/A	N/A
AC011939	N/A	N/A	N/A	N	Y	N	N/A	N/A	N/A	N/A	N/A	N/A	N/A	N/A	N/A	N/A	N/A
AC011944	N/A	N/A	N/A	N	Y	N	N/A	N/A	N/A	N/A	N/A	N/A	N/A	N/A	N/A	N/A	N/A
AC011997	N/A	N/A	N/A	N	Y	N	N/A	N/A	N/A	N/A	N/A	N/A	N/A	N/A	N/A	N/A	N/A
AC012050	N/A	N/A	N/A	N	Y	N	N/A	N/A	N/A	N/A	N/A	N/A	N/A	N/A	N/A	N/A	N/A
AC012063	N/A	N/A	N/A	N	Y	N	N/A	N/A	N/A	N/A	N/A	N/A	N/A	N/A	N/A	N/A	N/A
AC012066	N/A	N/A	N/A	N	Y	N	N/A	N/A	N/A	N/A	N/A	N/A	N/A	N/A	N/A	N/A	N/A
AC012073	N/A	N/A	N/A	N	Y	N	N/A	N/A	N/A	N/A	N/A	N/A	N/A	N/A	N/A	N/A	N/A
AC012076	N/A	N/A	N/A	N	Y	N	N/A	N/A	N/A	N/A	N/A	N/A	N/A	N/A	N/A	N/A	N/A
AC012100	N/A	N/A	N/A	N	Y	N	N/A	N/A	N/A	N/A	N/A	N/A	N/A	N/A	N/A	N/A	N/A
AC012123	N/A	N/A	N/A	N	Y	N	N/A	N/A	N/A	N/A	N/A	N/A	N/A	N/A	N/A	N/A	N/A
AC012146	N/A	N/A	N/A	N	Y	N	N/A	N/A	N/A	N/A	N/A	N/A	N/A	N/A	N/A	N/A	N/A
AC012150	N/A	N/A	N/A	N	Y	N	N/A	N/A	N/A	N/A	N/A	N/A	N/A	N/A	N/A	N/A	N/A
AC012157	N/A	N/A	N/A	N	Y	N	N/A	N/A	N/A	N/A	N/A	N/A	N/A	N/A	N/A	N/A	N/A
AC012173	N/A	N/A	N/A	N	Y	N	N/A	N/A	N/A	N/A	N/A	N/A	N/A	N/A	N/A	N/A	N/A
AC012174	N/A	N/A	N/A	N	Y	N	N/A	N/A	N/A	N/A	N/A	N/A	N/A	N/A	N/A	N/A	N/A
AC012184	N/A	N/A	N/A	N	Y	N	N/A	N/A	N/A	N/A	N/A	N/A	N/A	N/A	N/A	N/A	N/A
AC012184.2	N/A	N/A	N/A	N/A	N/A	N/A	N/A	N/A	N/A	N/A	N/A	N/A	74	4	1	5	1
AC012213.5	N/A	N/A	N/A	N/A	N/A	N/A	N/A	N/A	N/A	N/A	N/A	N/A	331	22	2	22	2
AC012229	N/A	N/A	N/A	N	Y	N	N/A	N/A	N/A	N/A	N/A	N/A	N/A	N/A	N/A	N/A	N/A
AC012254	N/A	N/A	N/A	N	Y	N	N/A	N/A	N/A	N/A	N/A	N/A	N/A	N/A	N/A	N/A	N/A
AC012254.2	N/A	N/A	N/A	N/A	N/A	N/A	N/A	N/A	N/A	N/A	N/A	N/A	N/A	N/A	N/A	N/A	N/A	Canonical transcript not found for gene
AC012301	N/A	N/A	N/A	N	Y	N	N/A	N/A	N/A	N/A	N/A	N/A	N/A	N/A	N/A	N/A	N/A
AC012309	N/A	N/A	N/A	N	Y	N	N/A	N/A	N/A	N/A	N/A	N/A	N/A	N/A	N/A	N/A	N/A
AC012309.1	N/A	N/A	N/A	N/A	N/A	N/A	N/A	N/A	N/A	N/A	N/A	N/A	143	10	6	15	9
AC012313	N/A	N/A	N/A	N	Y	N	N/A	N/A	N/A	N/A	N/A	N/A	N/A	N/A	N/A	N/A	N/A
AC012358	N/A	N/A	N/A	N	Y	N	N/A	N/A	N/A	N/A	N/A	N/A	N/A	N/A	N/A	N/A	N/A
AC012366	N/A	N/A	N/A	N	Y	N	N/A	N/A	N/A	N/A	N/A	N/A	N/A	N/A	N/A	N/A	N/A
AC012368	N/A	N/A	N/A	N	Y	N	N/A	N/A	N/A	N/A	N/A	N/A	N/A	N/A	N/A	N/A	N/A
AC012378	N/A	N/A	N/A	N	Y	N	N/A	N/A	N/A	N/A	N/A	N/A	N/A	N/A	N/A	N/A	N/A
AC012379	N/A	N/A	N/A	N	Y	N	N/A	N/A	N/A	N/A	N/A	N/A	N/A	N/A	N/A	N/A	N/A
AC012404	N/A	N/A	N/A	N	Y	N	N/A	N/A	N/A	N/A	N/A	N/A	N/A	N/A	N/A	N/A	N/A
AC012417	N/A	N/A	N/A	N	Y	N	N/A	N/A	N/A	N/A	N/A	N/A	N/A	N/A	N/A	N/A	N/A
AC012433	N/A	N/A	N/A	N	Y	N	N/A	N/A	N/A	N/A	N/A	N/A	N/A	N/A	N/A	N/A	N/A
AC012443	N/A	N/A	N/A	N	Y	N	N/A	N/A	N/A	N/A	N/A	N/A	N/A	N/A	N/A	N/A	N/A
AC012447	N/A	N/A	N/A	N	Y	N	N/A	N/A	N/A	N/A	N/A	N/A	N/A	N/A	N/A	N/A	N/A
AC012459	N/A	N/A	N/A	N	Y	N	N/A	N/A	N/A	N/A	N/A	N/A	N/A	N/A	N/A	N/A	N/A
AC012464	N/A	N/A	N/A	N	Y	N	N/A	N/A	N/A	N/A	N/A	N/A	N/A	N/A	N/A	N/A	N/A
AC012467	N/A	N/A	N/A	N	Y	N	N/A	N/A	N/A	N/A	N/A	N/A	N/A	N/A	N/A	N/A	N/A
AC012485	N/A	N/A	N/A	N	Y	N	N/A	N/A	N/A	N/A	N/A	N/A	N/A	N/A	N/A	N/A	N/A
AC012500	N/A	N/A	N/A	N	Y	N	N/A	N/A	N/A	N/A	N/A	N/A	N/A	N/A	N/A	N/A	N/A
AC012507	N/A	N/A	N/A	N	Y	N	N/A	N/A	N/A	N/A	N/A	N/A	N/A	N/A	N/A	N/A	N/A
AC012510	N/A	N/A	N/A	N	Y	N	N/A	N/A	N/A	N/A	N/A	N/A	N/A	N/A	N/A	N/A	N/A
AC012555	N/A	N/A	N/A	N	Y	N	N/A	N/A	N/A	N/A	N/A	N/A	N/A	N/A	N/A	N/A	N/A
AC012557	N/A	N/A	N/A	N	Y	N	N/A	N/A	N/A	N/A	N/A	N/A	N/A	N/A	N/A	N/A	N/A
AC012564	N/A	N/A	N/A	N	Y	N	N/A	N/A	N/A	N/A	N/A	N/A	N/A	N/A	N/A	N/A	N/A
AC012568	N/A	N/A	N/A	N	Y	N	N/A	N/A	N/A	N/A	N/A	N/A	N/A	N/A	N/A	N/A	N/A
AC012613	N/A	N/A	N/A	N	Y	N	N/A	N/A	N/A	N/A	N/A	N/A	N/A	N/A	N/A	N/A	N/A
AC012615	N/A	N/A	N/A	N	Y	N	N/A	N/A	N/A	N/A	N/A	N/A	N/A	N/A	N/A	N/A	N/A
AC012629	N/A	N/A	N/A	N	Y	N	N/A	N/A	N/A	N/A	N/A	N/A	N/A	N/A	N/A	N/A	N/A
AC012640	N/A	N/A	N/A	N	Y	N	N/A	N/A	N/A	N/A	N/A	N/A	N/A	N/A	N/A	N/A	N/A
AC012645	N/A	N/A	N/A	N	Y	N	N/A	N/A	N/A	N/A	N/A	N/A	N/A	N/A	N/A	N/A	N/A
AC013286	N/A	N/A	N/A	N	Y	N	N/A	N/A	N/A	N/A	N/A	N/A	N/A	N/A	N/A	N/A	N/A
AC013356	N/A	N/A	N/A	N	Y	N	N/A	N/A	N/A	N/A	N/A	N/A	N/A	N/A	N/A	N/A	N/A
AC013391	N/A	N/A	N/A	N	Y	N	N/A	N/A	N/A	N/A	N/A	N/A	N/A	N/A	N/A	N/A	N/A
AC013394.1	N/A	N/A	N/A	N/A	N/A	N/A	N/A	N/A	N/A	N/A	N/A	N/A	N/A	N/A	N/A	N/A	N/A	Canonical transcript not found for gene
AC013403	N/A	N/A	N/A	N	Y	N	N/A	N/A	N/A	N/A	N/A	N/A	N/A	N/A	N/A	N/A	N/A
AC013437	N/A	N/A	N/A	N	Y	N	N/A	N/A	N/A	N/A	N/A	N/A	N/A	N/A	N/A	N/A	N/A
AC013451	N/A	N/A	N/A	N	Y	N	N/A	N/A	N/A	N/A	N/A	N/A	N/A	N/A	N/A	N/A	N/A
AC013457	N/A	N/A	N/A	N	Y	N	N/A	N/A	N/A	N/A	N/A	N/A	N/A	N/A	N/A	N/A	N/A
AC013461	N/A	N/A	N/A	Y	N	N	N/A	N/A	N/A	N/A	N/A	N/A	N/A	N/A	N/A	N/A	N/A
AC013472	N/A	N/A	N/A	N	Y	N	N/A	N/A	N/A	N/A	N/A	N/A	N/A	N/A	N/A	N/A	N/A
AC013486	N/A	N/A	N/A	N	Y	N	N/A	N/A	N/A	N/A	N/A	N/A	N/A	N/A	N/A	N/A	N/A
AC013553	N/A	N/A	N/A	N	Y	N	N/A	N/A	N/A	N/A	N/A	N/A	N/A	N/A	N/A	N/A	N/A
AC013565	N/A	N/A	N/A	N	Y	N	N/A	N/A	N/A	N/A	N/A	N/A	N/A	N/A	N/A	N/A	N/A
AC013640	N/A	N/A	N/A	N	Y	N	N/A	N/A	N/A	N/A	N/A	N/A	N/A	N/A	N/A	N/A	N/A
AC013717.1	N/A	N/A	N/A	N/A	N/A	N/A	N/A	N/A	N/A	N/A	N/A	N/A	438	24	17	24	17
AC013726	N/A	N/A	N/A	N	Y	N	N/A	N/A	N/A	N/A	N/A	N/A	N/A	N/A	N/A	N/A	N/A
AC015563	N/A	N/A	N/A	N	Y	N	N/A	N/A	N/A	N/A	N/A	N/A	N/A	N/A	N/A	N/A	N/A
AC015660	N/A	N/A	N/A	N	Y	N	N/A	N/A	N/A	N/A	N/A	N/A	N/A	N/A	N/A	N/A	N/A
AC015674	N/A	N/A	N/A	N	Y	N	N/A	N/A	N/A	N/A	N/A	N/A	N/A	N/A	N/A	N/A	N/A
AC015688	N/A	N/A	N/A	N	Y	N	N/A	N/A	N/A	N/A	N/A	N/A	N/A	N/A	N/A	N/A	N/A
AC015712	N/A	N/A	N/A	N	Y	N	N/A	N/A	N/A	N/A	N/A	N/A	N/A	N/A	N/A	N/A	N/A
AC015727	N/A	N/A	N/A	N	Y	N	N/A	N/A	N/A	N/A	N/A	N/A	N/A	N/A	N/A	N/A	N/A
AC015802	N/A	N/A	N/A	N	Y	N	N/A	N/A	N/A	N/A	N/A	N/A	N/A	N/A	N/A	N/A	N/A
AC015813.2	N/A	N/A	N/A	N/A	N/A	N/A	N/A	N/A	N/A	N/A	N/A	N/A	109	9	7	9	7
AC015845	N/A	N/A	N/A	N	Y	N	N/A	N/A	N/A	N/A	N/A	N/A	N/A	N/A	N/A	N/A	N/A
AC015849	N/A	N/A	N/A	N	Y	N	N/A	N/A	N/A	N/A	N/A	N/A	N/A	N/A	N/A	N/A	N/A
AC015853	N/A	N/A	N/A	N	Y	N	N/A	N/A	N/A	N/A	N/A	N/A	N/A	N/A	N/A	N/A	N/A
AC015871.1	N/A	N/A	N/A	N/A	N/A	N/A	N/A	N/A	N/A	N/A	N/A	N/A	680	42	3	74	7
AC015878	N/A	N/A	N/A	N	Y	N	N/A	N/A	N/A	N/A	N/A	N/A	N/A	N/A	N/A	N/A	N/A
AC015909	N/A	N/A	N/A	N	Y	N	N/A	N/A	N/A	N/A	N/A	N/A	N/A	N/A	N/A	N/A	N/A
AC015911	N/A	N/A	N/A	N	Y	N	N/A	N/A	N/A	N/A	N/A	N/A	N/A	N/A	N/A	N/A	N/A
AC015912	N/A	N/A	N/A	N	Y	N	N/A	N/A	N/A	N/A	N/A	N/A	N/A	N/A	N/A	N/A	N/A
AC015914	N/A	N/A	N/A	N	Y	N	N/A	N/A	N/A	N/A	N/A	N/A	N/A	N/A	N/A	N/A	N/A
AC015917	N/A	N/A	N/A	N	Y	N	N/A	N/A	N/A	N/A	N/A	N/A	N/A	N/A	N/A	N/A	N/A
AC015921	N/A	N/A	N/A	N	Y	N	N/A	N/A	N/A	N/A	N/A	N/A	N/A	N/A	N/A	N/A	N/A
AC015923	N/A	N/A	N/A	N	Y	N	N/A	N/A	N/A	N/A	N/A	N/A	N/A	N/A	N/A	N/A	N/A
AC015961	N/A	N/A	N/A	N	Y	N	N/A	N/A	N/A	N/A	N/A	N/A	N/A	N/A	N/A	N/A	N/A
AC015969	N/A	N/A	N/A	N	Y	N	N/A	N/A	N/A	N/A	N/A	N/A	N/A	N/A	N/A	N/A	N/A
AC015987	N/A	N/A	N/A	N	Y	N	N/A	N/A	N/A	N/A	N/A	N/A	N/A	N/A	N/A	N/A	N/A
AC016026	N/A	N/A	N/A	N	Y	N	N/A	N/A	N/A	N/A	N/A	N/A	N/A	N/A	N/A	N/A	N/A
AC016042	N/A	N/A	N/A	N	Y	N	N/A	N/A	N/A	N/A	N/A	N/A	N/A	N/A	N/A	N/A	N/A
AC016229	N/A	N/A	N/A	N	Y	N	N/A	N/A	N/A	N/A	N/A	N/A	N/A	N/A	N/A	N/A	N/A
AC016245	N/A	N/A	N/A	N	Y	N	N/A	N/A	N/A	N/A	N/A	N/A	N/A	N/A	N/A	N/A	N/A
AC016252	N/A	N/A	N/A	N	Y	N	N/A	N/A	N/A	N/A	N/A	N/A	N/A	N/A	N/A	N/A	N/A
AC016292	N/A	N/A	N/A	N	Y	N	N/A	N/A	N/A	N/A	N/A	N/A	N/A	N/A	N/A	N/A	N/A
AC016493	N/A	N/A	N/A	N	Y	N	N/A	N/A	N/A	N/A	N/A	N/A	N/A	N/A	N/A	N/A	N/A
AC016526	N/A	N/A	N/A	N	Y	N	N/A	N/A	N/A	N/A	N/A	N/A	N/A	N/A	N/A	N/A	N/A
AC016549	N/A	N/A	N/A	N	Y	N	N/A	N/A	N/A	N/A	N/A	N/A	N/A	N/A	N/A	N/A	N/A
AC016588	N/A	N/A	N/A	N	Y	N	N/A	N/A	N/A	N/A	N/A	N/A	N/A	N/A	N/A	N/A	N/A
AC016590	N/A	N/A	N/A	N	Y	N	N/A	N/A	N/A	N/A	N/A	N/A	N/A	N/A	N/A	N/A	N/A
AC016595	N/A	N/A	N/A	N	Y	N	N/A	N/A	N/A	N/A	N/A	N/A	N/A	N/A	N/A	N/A	N/A
AC016597	N/A	N/A	N/A	N	Y	N	N/A	N/A	N/A	N/A	N/A	N/A	N/A	N/A	N/A	N/A	N/A
AC016629	N/A	N/A	N/A	N	Y	N	N/A	N/A	N/A	N/A	N/A	N/A	N/A	N/A	N/A	N/A	N/A
AC016683	N/A	N/A	N/A	N	Y	N	N/A	N/A	N/A	N/A	N/A	N/A	N/A	N/A	N/A	N/A	N/A
AC016705	N/A	N/A	N/A	N	Y	N	N/A	N/A	N/A	N/A	N/A	N/A	N/A	N/A	N/A	N/A	N/A
AC016721	N/A	N/A	N/A	N	Y	N	N/A	N/A	N/A	N/A	N/A	N/A	N/A	N/A	N/A	N/A	N/A
AC016722	N/A	N/A	N/A	N	Y	N	N/A	N/A	N/A	N/A	N/A	N/A	N/A	N/A	N/A	N/A	N/A
AC016727	N/A	N/A	N/A	N	Y	N	N/A	N/A	N/A	N/A	N/A	N/A	N/A	N/A	N/A	N/A	N/A
AC016746	N/A	N/A	N/A	N	Y	N	N/A	N/A	N/A	N/A	N/A	N/A	N/A	N/A	N/A	N/A	N/A
AC016825	N/A	N/A	N/A	N	Y	N	N/A	N/A	N/A	N/A	N/A	N/A	N/A	N/A	N/A	N/A	N/A
AC016866	N/A	N/A	N/A	N	Y	N	N/A	N/A	N/A	N/A	N/A	N/A	N/A	N/A	N/A	N/A	N/A
AC016876	N/A	N/A	N/A	N	Y	N	N/A	N/A	N/A	N/A	N/A	N/A	N/A	N/A	N/A	N/A	N/A
AC016888	N/A	N/A	N/A	N	Y	N	N/A	N/A	N/A	N/A	N/A	N/A	N/A	N/A	N/A	N/A	N/A
AC016931	N/A	N/A	N/A	N	Y	N	N/A	N/A	N/A	N/A	N/A	N/A	N/A	N/A	N/A	N/A	N/A
AC016987	N/A	N/A	N/A	N	Y	N	N/A	N/A	N/A	N/A	N/A	N/A	N/A	N/A	N/A	N/A	N/A
AC017000	N/A	N/A	N/A	N	Y	N	N/A	N/A	N/A	N/A	N/A	N/A	N/A	N/A	N/A	N/A	N/A
AC017007	N/A	N/A	N/A	N	Y	N	N/A	N/A	N/A	N/A	N/A	N/A	N/A	N/A	N/A	N/A	N/A
AC017028	N/A	N/A	N/A	N	Y	N	N/A	N/A	N/A	N/A	N/A	N/A	N/A	N/A	N/A	N/A	N/A
AC017100	N/A	N/A	N/A	N	Y	N	N/A	N/A	N/A	N/A	N/A	N/A	N/A	N/A	N/A	N/A	N/A
AC018358	N/A	N/A	N/A	N	Y	N	N/A	N/A	N/A	N/A	N/A	N/A	N/A	N/A	N/A	N/A	N/A
AC018362	N/A	N/A	N/A	N	Y	N	N/A	N/A	N/A	N/A	N/A	N/A	N/A	N/A	N/A	N/A	N/A
AC018362.3	N/A	N/A	N/A	N/A	N/A	N/A	N/A	N/A	N/A	N/A	N/A	N/A	116	6	4	6	4
AC018398	N/A	N/A	N/A	N	Y	N	N/A	N/A	N/A	N/A	N/A	N/A	N/A	N/A	N/A	N/A	N/A
AC018413	N/A	N/A	N/A	N	Y	N	N/A	N/A	N/A	N/A	N/A	N/A	N/A	N/A	N/A	N/A	N/A
AC018445	N/A	N/A	N/A	N	Y	N	N/A	N/A	N/A	N/A	N/A	N/A	N/A	N/A	N/A	N/A	N/A
AC018511	N/A	N/A	N/A	N	Y	N	N/A	N/A	N/A	N/A	N/A	N/A	N/A	N/A	N/A	N/A	N/A
AC018521	N/A	N/A	N/A	N	Y	N	N/A	N/A	N/A	N/A	N/A	N/A	N/A	N/A	N/A	N/A	N/A
AC018529	N/A	N/A	N/A	N	Y	N	N/A	N/A	N/A	N/A	N/A	N/A	N/A	N/A	N/A	N/A	N/A
AC018552	N/A	N/A	N/A	N	Y	N	N/A	N/A	N/A	N/A	N/A	N/A	N/A	N/A	N/A	N/A	N/A
AC018553	N/A	N/A	N/A	N	Y	N	N/A	N/A	N/A	N/A	N/A	N/A	N/A	N/A	N/A	N/A	N/A
AC018557	N/A	N/A	N/A	N	Y	N	N/A	N/A	N/A	N/A	N/A	N/A	N/A	N/A	N/A	N/A	N/A
AC018628	N/A	N/A	N/A	N	Y	N	N/A	N/A	N/A	N/A	N/A	N/A	N/A	N/A	N/A	N/A	N/A
AC018630.2	N/A	N/A	N/A	N/A	N/A	N/A	N/A	N/A	N/A	N/A	N/A	N/A	N/A	N/A	N/A	N/A	N/A	Canonical transcript not found for gene
AC018653	N/A	N/A	N/A	N	Y	N	N/A	N/A	N/A	N/A	N/A	N/A	N/A	N/A	N/A	N/A	N/A
AC018695	N/A	N/A	N/A	N	Y	N	N/A	N/A	N/A	N/A	N/A	N/A	N/A	N/A	N/A	N/A	N/A
AC018754	N/A	N/A	N/A	N	Y	N	N/A	N/A	N/A	N/A	N/A	N/A	N/A	N/A	N/A	N/A	N/A
AC018761	N/A	N/A	N/A	N	Y	N	N/A	N/A	N/A	N/A	N/A	N/A	N/A	N/A	N/A	N/A	N/A
AC018766	N/A	N/A	N/A	N	Y	N	N/A	N/A	N/A	N/A	N/A	N/A	N/A	N/A	N/A	N/A	N/A
AC018797	N/A	N/A	N/A	N	Y	N	N/A	N/A	N/A	N/A	N/A	N/A	N/A	N/A	N/A	N/A	N/A
AC018809	N/A	N/A	N/A	N	Y	N	N/A	N/A	N/A	N/A	N/A	N/A	N/A	N/A	N/A	N/A	N/A
AC018816	N/A	N/A	N/A	N	Y	N	N/A	N/A	N/A	N/A	N/A	N/A	N/A	N/A	N/A	N/A	N/A
AC018845	N/A	N/A	N/A	N	Y	N	N/A	N/A	N/A	N/A	N/A	N/A	N/A	N/A	N/A	N/A	N/A
AC018904	N/A	N/A	N/A	N	Y	N	N/A	N/A	N/A	N/A	N/A	N/A	N/A	N/A	N/A	N/A	N/A
AC018931	N/A	N/A	N/A	N	Y	N	N/A	N/A	N/A	N/A	N/A	N/A	N/A	N/A	N/A	N/A	N/A
AC018943	N/A	N/A	N/A	N	Y	N	N/A	N/A	N/A	N/A	N/A	N/A	N/A	N/A	N/A	N/A	N/A
AC018946	N/A	N/A	N/A	N	Y	N	N/A	N/A	N/A	N/A	N/A	N/A	N/A	N/A	N/A	N/A	N/A
AC019068	N/A	N/A	N/A	N	Y	N	N/A	N/A	N/A	N/A	N/A	N/A	N/A	N/A	N/A	N/A	N/A
AC019080	N/A	N/A	N/A	N	Y	N	N/A	N/A	N/A	N/A	N/A	N/A	N/A	N/A	N/A	N/A	N/A
AC019127	N/A	N/A	N/A	N	Y	N	N/A	N/A	N/A	N/A	N/A	N/A	N/A	N/A	N/A	N/A	N/A
AC019131	N/A	N/A	N/A	N	Y	N	N/A	N/A	N/A	N/A	N/A	N/A	N/A	N/A	N/A	N/A	N/A
AC019159	N/A	N/A	N/A	N	Y	N	N/A	N/A	N/A	N/A	N/A	N/A	N/A	N/A	N/A	N/A	N/A
AC019171	N/A	N/A	N/A	N	Y	N	N/A	N/A	N/A	N/A	N/A	N/A	N/A	N/A	N/A	N/A	N/A
AC019197	N/A	N/A	N/A	N	Y	N	N/A	N/A	N/A	N/A	N/A	N/A	N/A	N/A	N/A	N/A	N/A
AC019205	N/A	N/A	N/A	N	Y	N	N/A	N/A	N/A	N/A	N/A	N/A	N/A	N/A	N/A	N/A	N/A
AC019257	N/A	N/A	N/A	N	Y	N	N/A	N/A	N/A	N/A	N/A	N/A	N/A	N/A	N/A	N/A	N/A
AC019257.8	N/A	N/A	N/A	N/A	N/A	N/A	N/A	N/A	N/A	N/A	N/A	N/A	177	10	5	10	5
AC020550	N/A	N/A	N/A	N	Y	N	N/A	N/A	N/A	N/A	N/A	N/A	N/A	N/A	N/A	N/A	N/A
AC020558	N/A	N/A	N/A	N	Y	N	N/A	N/A	N/A	N/A	N/A	N/A	N/A	N/A	N/A	N/A	N/A
AC020612	N/A	N/A	N/A	N	Y	N	N/A	N/A	N/A	N/A	N/A	N/A	N/A	N/A	N/A	N/A	N/A
AC020634	N/A	N/A	N/A	N	Y	N	N/A	N/A	N/A	N/A	N/A	N/A	N/A	N/A	N/A	N/A	N/A
AC020656	N/A	N/A	N/A	N	Y	N	N/A	N/A	N/A	N/A	N/A	N/A	N/A	N/A	N/A	N/A	N/A
AC020658	N/A	N/A	N/A	N	Y	N	N/A	N/A	N/A	N/A	N/A	N/A	N/A	N/A	N/A	N/A	N/A
AC020659	N/A	N/A	N/A	N	Y	N	N/A	N/A	N/A	N/A	N/A	N/A	N/A	N/A	N/A	N/A	N/A
AC020661	N/A	N/A	N/A	N	Y	N	N/A	N/A	N/A	N/A	N/A	N/A	N/A	N/A	N/A	N/A	N/A
AC020663	N/A	N/A	N/A	N	Y	N	N/A	N/A	N/A	N/A	N/A	N/A	N/A	N/A	N/A	N/A	N/A
AC020763	N/A	N/A	N/A	N	Y	N	N/A	N/A	N/A	N/A	N/A	N/A	N/A	N/A	N/A	N/A	N/A
AC020765	N/A	N/A	N/A	N	Y	N	N/A	N/A	N/A	N/A	N/A	N/A	N/A	N/A	N/A	N/A	N/A
AC020779	N/A	N/A	N/A	N	Y	N	N/A	N/A	N/A	N/A	N/A	N/A	N/A	N/A	N/A	N/A	N/A
AC020892	N/A	N/A	N/A	N	Y	N	N/A	N/A	N/A	N/A	N/A	N/A	N/A	N/A	N/A	N/A	N/A
AC020908	N/A	N/A	N/A	N	Y	N	N/A	N/A	N/A	N/A	N/A	N/A	N/A	N/A	N/A	N/A	N/A
AC020909	N/A	N/A	N/A	N	Y	N	N/A	N/A	N/A	N/A	N/A	N/A	N/A	N/A	N/A	N/A	N/A
AC020911	N/A	N/A	N/A	N	Y	N	N/A	N/A	N/A	N/A	N/A	N/A	N/A	N/A	N/A	N/A	N/A
AC020913	N/A	N/A	N/A	N	Y	N	N/A	N/A	N/A	N/A	N/A	N/A	N/A	N/A	N/A	N/A	N/A
AC020914	N/A	N/A	N/A	N	Y	N	N/A	N/A	N/A	N/A	N/A	N/A	N/A	N/A	N/A	N/A	N/A
AC020915	N/A	N/A	N/A	N	Y	N	N/A	N/A	N/A	N/A	N/A	N/A	N/A	N/A	N/A	N/A	N/A
AC020915.4	N/A	N/A	N/A	N/A	N/A	N/A	N/A	N/A	N/A	N/A	N/A	N/A	264	18	15	26	18
AC020916	N/A	N/A	N/A	N	Y	N	N/A	N/A	N/A	N/A	N/A	N/A	N/A	N/A	N/A	N/A	N/A
AC020917	N/A	N/A	N/A	N	Y	N	N/A	N/A	N/A	N/A	N/A	N/A	N/A	N/A	N/A	N/A	N/A
AC020922	N/A	N/A	N/A	N	Y	N	N/A	N/A	N/A	N/A	N/A	N/A	N/A	N/A	N/A	N/A	N/A
AC020931	N/A	N/A	N/A	N	Y	N	N/A	N/A	N/A	N/A	N/A	N/A	N/A	N/A	N/A	N/A	N/A
AC020934	N/A	N/A	N/A	N	Y	N	N/A	N/A	N/A	N/A	N/A	N/A	N/A	N/A	N/A	N/A	N/A
AC020978	N/A	N/A	N/A	N	Y	N	N/A	N/A	N/A	N/A	N/A	N/A	N/A	N/A	N/A	N/A	N/A
AC021016	N/A	N/A	N/A	N	Y	N	N/A	N/A	N/A	N/A	N/A	N/A	N/A	N/A	N/A	N/A	N/A
AC021037	N/A	N/A	N/A	N	Y	N	N/A	N/A	N/A	N/A	N/A	N/A	N/A	N/A	N/A	N/A	N/A
AC021066	N/A	N/A	N/A	N	Y	N	N/A	N/A	N/A	N/A	N/A	N/A	N/A	N/A	N/A	N/A	N/A
AC021087.5	N/A	N/A	N/A	N/A	N/A	N/A	N/A	N/A	N/A	N/A	N/A	N/A	58	4	1	4	1
AC021092	N/A	N/A	N/A	N	Y	N	N/A	N/A	N/A	N/A	N/A	N/A	N/A	N/A	N/A	N/A	N/A
AC021097	N/A	N/A	N/A	N	Y	N	N/A	N/A	N/A	N/A	N/A	N/A	N/A	N/A	N/A	N/A	N/A
AC021205	N/A	N/A	N/A	N	Y	N	N/A	N/A	N/A	N/A	N/A	N/A	N/A	N/A	N/A	N/A	N/A
AC021236	N/A	N/A	N/A	N	Y	N	N/A	N/A	N/A	N/A	N/A	N/A	N/A	N/A	N/A	N/A	N/A
AC021242	N/A	N/A	N/A	N	Y	N	N/A	N/A	N/A	N/A	N/A	N/A	N/A	N/A	N/A	N/A	N/A
AC021491	N/A	N/A	N/A	N	Y	N	N/A	N/A	N/A	N/A	N/A	N/A	N/A	N/A	N/A	N/A	N/A
AC021534	N/A	N/A	N/A	N	Y	N	N/A	N/A	N/A	N/A	N/A	N/A	N/A	N/A	N/A	N/A	N/A
AC021701	N/A	N/A	N/A	N	Y	N	N/A	N/A	N/A	N/A	N/A	N/A	N/A	N/A	N/A	N/A	N/A
AC021733	N/A	N/A	N/A	N	Y	N	N/A	N/A	N/A	N/A	N/A	N/A	N/A	N/A	N/A	N/A	N/A
AC021739	N/A	N/A	N/A	N	Y	N	N/A	N/A	N/A	N/A	N/A	N/A	N/A	N/A	N/A	N/A	N/A
AC022001	N/A	N/A	N/A	N	Y	N	N/A	N/A	N/A	N/A	N/A	N/A	N/A	N/A	N/A	N/A	N/A
AC022017	N/A	N/A	N/A	N	Y	N	N/A	N/A	N/A	N/A	N/A	N/A	N/A	N/A	N/A	N/A	N/A
AC022028	N/A	N/A	N/A	N	Y	N	N/A	N/A	N/A	N/A	N/A	N/A	N/A	N/A	N/A	N/A	N/A
AC022035	N/A	N/A	N/A	N	Y	N	N/A	N/A	N/A	N/A	N/A	N/A	N/A	N/A	N/A	N/A	N/A
AC022068	N/A	N/A	N/A	N	Y	N	N/A	N/A	N/A	N/A	N/A	N/A	N/A	N/A	N/A	N/A	N/A
AC022075	N/A	N/A	N/A	N	Y	N	N/A	N/A	N/A	N/A	N/A	N/A	N/A	N/A	N/A	N/A	N/A
AC022079	N/A	N/A	N/A	N	Y	N	N/A	N/A	N/A	N/A	N/A	N/A	N/A	N/A	N/A	N/A	N/A
AC022092	N/A	N/A	N/A	N	Y	N	N/A	N/A	N/A	N/A	N/A	N/A	N/A	N/A	N/A	N/A	N/A
AC022098	N/A	N/A	N/A	N	Y	N	N/A	N/A	N/A	N/A	N/A	N/A	N/A	N/A	N/A	N/A	N/A
AC022137	N/A	N/A	N/A	N	Y	N	N/A	N/A	N/A	N/A	N/A	N/A	N/A	N/A	N/A	N/A	N/A
AC022137.3	N/A	N/A	N/A	N/A	N/A	N/A	N/A	N/A	N/A	N/A	N/A	N/A	N/A	N/A	N/A	N/A	N/A	Canonical transcript not found for gene
AC022144	N/A	N/A	N/A	N	Y	N	N/A	N/A	N/A	N/A	N/A	N/A	N/A	N/A	N/A	N/A	N/A
AC022146	N/A	N/A	N/A	N	Y	N	N/A	N/A	N/A	N/A	N/A	N/A	N/A	N/A	N/A	N/A	N/A
AC022148	N/A	N/A	N/A	N	Y	N	N/A	N/A	N/A	N/A	N/A	N/A	N/A	N/A	N/A	N/A	N/A
AC022150	N/A	N/A	N/A	N	Y	N	N/A	N/A	N/A	N/A	N/A	N/A	N/A	N/A	N/A	N/A	N/A
AC022154	N/A	N/A	N/A	N	Y	N	N/A	N/A	N/A	N/A	N/A	N/A	N/A	N/A	N/A	N/A	N/A
AC022165	N/A	N/A	N/A	N	Y	N	N/A	N/A	N/A	N/A	N/A	N/A	N/A	N/A	N/A	N/A	N/A
AC022167	N/A	N/A	N/A	N	Y	N	N/A	N/A	N/A	N/A	N/A	N/A	N/A	N/A	N/A	N/A	N/A
AC022211	N/A	N/A	N/A	N	Y	N	N/A	N/A	N/A	N/A	N/A	N/A	N/A	N/A	N/A	N/A	N/A
AC022215	N/A	N/A	N/A	N	Y	N	N/A	N/A	N/A	N/A	N/A	N/A	N/A	N/A	N/A	N/A	N/A
AC022217	N/A	N/A	N/A	N	Y	N	N/A	N/A	N/A	N/A	N/A	N/A	N/A	N/A	N/A	N/A	N/A
AC022239	N/A	N/A	N/A	N	Y	N	N/A	N/A	N/A	N/A	N/A	N/A	N/A	N/A	N/A	N/A	N/A
AC022364	N/A	N/A	N/A	N	Y	N	N/A	N/A	N/A	N/A	N/A	N/A	N/A	N/A	N/A	N/A	N/A
AC022382	N/A	N/A	N/A	N	Y	N	N/A	N/A	N/A	N/A	N/A	N/A	N/A	N/A	N/A	N/A	N/A
AC022395	N/A	N/A	N/A	N	Y	N	N/A	N/A	N/A	N/A	N/A	N/A	N/A	N/A	N/A	N/A	N/A
AC022400	N/A	N/A	N/A	N	Y	N	N/A	N/A	N/A	N/A	N/A	N/A	N/A	N/A	N/A	N/A	N/A
AC022400.5	N/A	N/A	N/A	N/A	N/A	N/A	N/A	N/A	N/A	N/A	N/A	N/A	624	36	15	36	15
AC022414.1	N/A	N/A	N/A	N/A	N/A	N/A	N/A	N/A	N/A	N/A	N/A	N/A	541	42	4	42	4
AC022463	N/A	N/A	N/A	N	Y	N	N/A	N/A	N/A	N/A	N/A	N/A	N/A	N/A	N/A	N/A	N/A
AC022467	N/A	N/A	N/A	N	Y	N	N/A	N/A	N/A	N/A	N/A	N/A	N/A	N/A	N/A	N/A	N/A
AC022469	N/A	N/A	N/A	N	Y	N	N/A	N/A	N/A	N/A	N/A	N/A	N/A	N/A	N/A	N/A	N/A
AC022506	N/A	N/A	N/A	N	Y	N	N/A	N/A	N/A	N/A	N/A	N/A	N/A	N/A	N/A	N/A	N/A
AC022509	N/A	N/A	N/A	N	Y	N	N/A	N/A	N/A	N/A	N/A	N/A	N/A	N/A	N/A	N/A	N/A
AC022517	N/A	N/A	N/A	N	Y	N	N/A	N/A	N/A	N/A	N/A	N/A	N/A	N/A	N/A	N/A	N/A
AC022558	N/A	N/A	N/A	N	Y	N	N/A	N/A	N/A	N/A	N/A	N/A	N/A	N/A	N/A	N/A	N/A
AC022601	N/A	N/A	N/A	N	Y	N	N/A	N/A	N/A	N/A	N/A	N/A	N/A	N/A	N/A	N/A	N/A
AC022613	N/A	N/A	N/A	N	Y	N	N/A	N/A	N/A	N/A	N/A	N/A	N/A	N/A	N/A	N/A	N/A
AC022710	N/A	N/A	N/A	N	Y	N	N/A	N/A	N/A	N/A	N/A	N/A	N/A	N/A	N/A	N/A	N/A
AC022726	N/A	N/A	N/A	N	Y	N	N/A	N/A	N/A	N/A	N/A	N/A	N/A	N/A	N/A	N/A	N/A
AC022872	N/A	N/A	N/A	N	Y	N	N/A	N/A	N/A	N/A	N/A	N/A	N/A	N/A	N/A	N/A	N/A
AC022893	N/A	N/A	N/A	N	Y	N	N/A	N/A	N/A	N/A	N/A	N/A	N/A	N/A	N/A	N/A	N/A
AC022898	N/A	N/A	N/A	N	Y	N	N/A	N/A	N/A	N/A	N/A	N/A	N/A	N/A	N/A	N/A	N/A
AC022903	N/A	N/A	N/A	N	Y	N	N/A	N/A	N/A	N/A	N/A	N/A	N/A	N/A	N/A	N/A	N/A
AC022916	N/A	N/A	N/A	N	Y	N	N/A	N/A	N/A	N/A	N/A	N/A	N/A	N/A	N/A	N/A	N/A
AC022919	N/A	N/A	N/A	N	Y	N	N/A	N/A	N/A	N/A	N/A	N/A	N/A	N/A	N/A	N/A	N/A
AC022960	N/A	N/A	N/A	N	Y	N	N/A	N/A	N/A	N/A	N/A	N/A	N/A	N/A	N/A	N/A	N/A
AC022966	N/A	N/A	N/A	N	Y	N	N/A	N/A	N/A	N/A	N/A	N/A	N/A	N/A	N/A	N/A	N/A
AC023024	N/A	N/A	N/A	N	Y	N	N/A	N/A	N/A	N/A	N/A	N/A	N/A	N/A	N/A	N/A	N/A
AC023043	N/A	N/A	N/A	N	Y	N	N/A	N/A	N/A	N/A	N/A	N/A	N/A	N/A	N/A	N/A	N/A
AC023051	N/A	N/A	N/A	N	Y	N	N/A	N/A	N/A	N/A	N/A	N/A	N/A	N/A	N/A	N/A	N/A
AC023090	N/A	N/A	N/A	N	Y	N	N/A	N/A	N/A	N/A	N/A	N/A	N/A	N/A	N/A	N/A	N/A
AC023157	N/A	N/A	N/A	N	Y	N	N/A	N/A	N/A	N/A	N/A	N/A	N/A	N/A	N/A	N/A	N/A
AC023283	N/A	N/A	N/A	N	Y	N	N/A	N/A	N/A	N/A	N/A	N/A	N/A	N/A	N/A	N/A	N/A
AC023300	N/A	N/A	N/A	N	Y	N	N/A	N/A	N/A	N/A	N/A	N/A	N/A	N/A	N/A	N/A	N/A
AC023315	N/A	N/A	N/A	N	Y	N	N/A	N/A	N/A	N/A	N/A	N/A	N/A	N/A	N/A	N/A	N/A
AC023355	N/A	N/A	N/A	N	Y	N	N/A	N/A	N/A	N/A	N/A	N/A	N/A	N/A	N/A	N/A	N/A
AC023389	N/A	N/A	N/A	N	Y	N	N/A	N/A	N/A	N/A	N/A	N/A	N/A	N/A	N/A	N/A	N/A
AC023421	N/A	N/A	N/A	N	Y	N	N/A	N/A	N/A	N/A	N/A	N/A	N/A	N/A	N/A	N/A	N/A
AC023424	N/A	N/A	N/A	N	Y	N	N/A	N/A	N/A	N/A	N/A	N/A	N/A	N/A	N/A	N/A	N/A
AC023480	N/A	N/A	N/A	N	Y	N	N/A	N/A	N/A	N/A	N/A	N/A	N/A	N/A	N/A	N/A	N/A
AC023483	N/A	N/A	N/A	N	Y	N	N/A	N/A	N/A	N/A	N/A	N/A	N/A	N/A	N/A	N/A	N/A
AC023494	N/A	N/A	N/A	N	Y	N	N/A	N/A	N/A	N/A	N/A	N/A	N/A	N/A	N/A	N/A	N/A
AC023509	N/A	N/A	N/A	N	Y	N	N/A	N/A	N/A	N/A	N/A	N/A	N/A	N/A	N/A	N/A	N/A
AC023510	N/A	N/A	N/A	N	Y	N	N/A	N/A	N/A	N/A	N/A	N/A	N/A	N/A	N/A	N/A	N/A
AC023590	N/A	N/A	N/A	N	Y	N	N/A	N/A	N/A	N/A	N/A	N/A	N/A	N/A	N/A	N/A	N/A
AC023593	N/A	N/A	N/A	N	Y	N	N/A	N/A	N/A	N/A	N/A	N/A	N/A	N/A	N/A	N/A	N/A
AC023794	N/A	N/A	N/A	N	Y	N	N/A	N/A	N/A	N/A	N/A	N/A	N/A	N/A	N/A	N/A	N/A
AC023796	N/A	N/A	N/A	N	Y	N	N/A	N/A	N/A	N/A	N/A	N/A	N/A	N/A	N/A	N/A	N/A
AC023825	N/A	N/A	N/A	N	Y	N	N/A	N/A	N/A	N/A	N/A	N/A	N/A	N/A	N/A	N/A	N/A
AC023830	N/A	N/A	N/A	N	Y	N	N/A	N/A	N/A	N/A	N/A	N/A	N/A	N/A	N/A	N/A	N/A
AC023855	N/A	N/A	N/A	N	Y	N	N/A	N/A	N/A	N/A	N/A	N/A	N/A	N/A	N/A	N/A	N/A
AC023905	N/A	N/A	N/A	N	Y	N	N/A	N/A	N/A	N/A	N/A	N/A	N/A	N/A	N/A	N/A	N/A
AC023906	N/A	N/A	N/A	N	Y	N	N/A	N/A	N/A	N/A	N/A	N/A	N/A	N/A	N/A	N/A	N/A
AC023908	N/A	N/A	N/A	N	Y	N	N/A	N/A	N/A	N/A	N/A	N/A	N/A	N/A	N/A	N/A	N/A
AC023983	N/A	N/A	N/A	N	Y	N	N/A	N/A	N/A	N/A	N/A	N/A	N/A	N/A	N/A	N/A	N/A
AC024060	N/A	N/A	N/A	N	Y	N	N/A	N/A	N/A	N/A	N/A	N/A	N/A	N/A	N/A	N/A	N/A
AC024075	N/A	N/A	N/A	N	Y	N	N/A	N/A	N/A	N/A	N/A	N/A	N/A	N/A	N/A	N/A	N/A
AC024243	N/A	N/A	N/A	N	Y	N	N/A	N/A	N/A	N/A	N/A	N/A	N/A	N/A	N/A	N/A	N/A
AC024257	N/A	N/A	N/A	N	Y	N	N/A	N/A	N/A	N/A	N/A	N/A	N/A	N/A	N/A	N/A	N/A
AC024267	N/A	N/A	N/A	N	Y	N	N/A	N/A	N/A	N/A	N/A	N/A	N/A	N/A	N/A	N/A	N/A
AC024270	N/A	N/A	N/A	N	Y	N	N/A	N/A	N/A	N/A	N/A	N/A	N/A	N/A	N/A	N/A	N/A
AC024560	N/A	N/A	N/A	N	Y	N	N/A	N/A	N/A	N/A	N/A	N/A	N/A	N/A	N/A	N/A	N/A
AC024563	N/A	N/A	N/A	N	Y	N	N/A	N/A	N/A	N/A	N/A	N/A	N/A	N/A	N/A	N/A	N/A
AC024575	N/A	N/A	N/A	N	Y	N	N/A	N/A	N/A	N/A	N/A	N/A	N/A	N/A	N/A	N/A	N/A
AC024588	N/A	N/A	N/A	N	Y	N	N/A	N/A	N/A	N/A	N/A	N/A	N/A	N/A	N/A	N/A	N/A
AC024592	N/A	N/A	N/A	N	Y	N	N/A	N/A	N/A	N/A	N/A	N/A	N/A	N/A	N/A	N/A	N/A
AC024592.3	N/A	N/A	N/A	N/A	N/A	N/A	N/A	N/A	N/A	N/A	N/A	N/A	N/A	N/A	N/A	N/A	N/A	Canonical transcript not found for gene
AC024597	N/A	N/A	N/A	N	Y	N	N/A	N/A	N/A	N/A	N/A	N/A	N/A	N/A	N/A	N/A	N/A
AC024603	N/A	N/A	N/A	N	Y	N	N/A	N/A	N/A	N/A	N/A	N/A	N/A	N/A	N/A	N/A	N/A
AC024610	N/A	N/A	N/A	N	Y	N	N/A	N/A	N/A	N/A	N/A	N/A	N/A	N/A	N/A	N/A	N/A
AC024619	N/A	N/A	N/A	N	Y	N	N/A	N/A	N/A	N/A	N/A	N/A	N/A	N/A	N/A	N/A	N/A
AC024730	N/A	N/A	N/A	N	Y	N	N/A	N/A	N/A	N/A	N/A	N/A	N/A	N/A	N/A	N/A	N/A
AC024896	N/A	N/A	N/A	N	Y	N	N/A	N/A	N/A	N/A	N/A	N/A	N/A	N/A	N/A	N/A	N/A
AC024909	N/A	N/A	N/A	N	Y	N	N/A	N/A	N/A	N/A	N/A	N/A	N/A	N/A	N/A	N/A	N/A
AC024933	N/A	N/A	N/A	N	Y	N	N/A	N/A	N/A	N/A	N/A	N/A	N/A	N/A	N/A	N/A	N/A
AC024937	N/A	N/A	N/A	N	Y	N	N/A	N/A	N/A	N/A	N/A	N/A	N/A	N/A	N/A	N/A	N/A
AC024941	N/A	N/A	N/A	N	Y	N	N/A	N/A	N/A	N/A	N/A	N/A	N/A	N/A	N/A	N/A	N/A
AC024996	N/A	N/A	N/A	N	Y	N	N/A	N/A	N/A	N/A	N/A	N/A	N/A	N/A	N/A	N/A	N/A
AC025030	N/A	N/A	N/A	N	Y	N	N/A	N/A	N/A	N/A	N/A	N/A	N/A	N/A	N/A	N/A	N/A
AC025031	N/A	N/A	N/A	N	Y	N	N/A	N/A	N/A	N/A	N/A	N/A	N/A	N/A	N/A	N/A	N/A
AC025034	N/A	N/A	N/A	N	Y	N	N/A	N/A	N/A	N/A	N/A	N/A	N/A	N/A	N/A	N/A	N/A
AC025040	N/A	N/A	N/A	N	Y	N	N/A	N/A	N/A	N/A	N/A	N/A	N/A	N/A	N/A	N/A	N/A
AC025043	N/A	N/A	N/A	N	Y	N	N/A	N/A	N/A	N/A	N/A	N/A	N/A	N/A	N/A	N/A	N/A
AC025154	N/A	N/A	N/A	N	Y	N	N/A	N/A	N/A	N/A	N/A	N/A	N/A	N/A	N/A	N/A	N/A
AC025162	N/A	N/A	N/A	N	Y	N	N/A	N/A	N/A	N/A	N/A	N/A	N/A	N/A	N/A	N/A	N/A
AC025164	N/A	N/A	N/A	N	Y	N	N/A	N/A	N/A	N/A	N/A	N/A	N/A	N/A	N/A	N/A	N/A
AC025165	N/A	N/A	N/A	N	Y	N	N/A	N/A	N/A	N/A	N/A	N/A	N/A	N/A	N/A	N/A	N/A
AC025171	N/A	N/A	N/A	N	Y	N	N/A	N/A	N/A	N/A	N/A	N/A	N/A	N/A	N/A	N/A	N/A
AC025175	N/A	N/A	N/A	N	Y	N	N/A	N/A	N/A	N/A	N/A	N/A	N/A	N/A	N/A	N/A	N/A
AC025188	N/A	N/A	N/A	N	Y	N	N/A	N/A	N/A	N/A	N/A	N/A	N/A	N/A	N/A	N/A	N/A
AC025211	N/A	N/A	N/A	N	Y	N	N/A	N/A	N/A	N/A	N/A	N/A	N/A	N/A	N/A	N/A	N/A
AC025257	N/A	N/A	N/A	N	Y	N	N/A	N/A	N/A	N/A	N/A	N/A	N/A	N/A	N/A	N/A	N/A
AC025259	N/A	N/A	N/A	N	Y	N	N/A	N/A	N/A	N/A	N/A	N/A	N/A	N/A	N/A	N/A	N/A
AC025262	N/A	N/A	N/A	N	Y	N	N/A	N/A	N/A	N/A	N/A	N/A	N/A	N/A	N/A	N/A	N/A
AC025263	N/A	N/A	N/A	N	Y	N	N/A	N/A	N/A	N/A	N/A	N/A	N/A	N/A	N/A	N/A	N/A
AC025265	N/A	N/A	N/A	N	Y	N	N/A	N/A	N/A	N/A	N/A	N/A	N/A	N/A	N/A	N/A	N/A
AC025278	N/A	N/A	N/A	N	Y	N	N/A	N/A	N/A	N/A	N/A	N/A	N/A	N/A	N/A	N/A	N/A
AC025280	N/A	N/A	N/A	N	Y	N	N/A	N/A	N/A	N/A	N/A	N/A	N/A	N/A	N/A	N/A	N/A
AC025284	N/A	N/A	N/A	N	Y	N	N/A	N/A	N/A	N/A	N/A	N/A	N/A	N/A	N/A	N/A	N/A
AC025287	N/A	N/A	N/A	N	Y	N	N/A	N/A	N/A	N/A	N/A	N/A	N/A	N/A	N/A	N/A	N/A
AC025370	N/A	N/A	N/A	N	Y	N	N/A	N/A	N/A	N/A	N/A	N/A	N/A	N/A	N/A	N/A	N/A
AC025430	N/A	N/A	N/A	N	Y	N	N/A	N/A	N/A	N/A	N/A	N/A	N/A	N/A	N/A	N/A	N/A
AC025431	N/A	N/A	N/A	N	Y	N	N/A	N/A	N/A	N/A	N/A	N/A	N/A	N/A	N/A	N/A	N/A
AC025449	N/A	N/A	N/A	N	Y	N	N/A	N/A	N/A	N/A	N/A	N/A	N/A	N/A	N/A	N/A	N/A
AC025470	N/A	N/A	N/A	N	Y	N	N/A	N/A	N/A	N/A	N/A	N/A	N/A	N/A	N/A	N/A	N/A
AC025508	N/A	N/A	N/A	N	Y	N	N/A	N/A	N/A	N/A	N/A	N/A	N/A	N/A	N/A	N/A	N/A
AC025569	N/A	N/A	N/A	N	Y	N	N/A	N/A	N/A	N/A	N/A	N/A	N/A	N/A	N/A	N/A	N/A
AC025576	N/A	N/A	N/A	N	Y	N	N/A	N/A	N/A	N/A	N/A	N/A	N/A	N/A	N/A	N/A	N/A
AC025580	N/A	N/A	N/A	N	Y	N	N/A	N/A	N/A	N/A	N/A	N/A	N/A	N/A	N/A	N/A	N/A
AC025627	N/A	N/A	N/A	N	Y	N	N/A	N/A	N/A	N/A	N/A	N/A	N/A	N/A	N/A	N/A	N/A
AC025682	N/A	N/A	N/A	N	Y	N	N/A	N/A	N/A	N/A	N/A	N/A	N/A	N/A	N/A	N/A	N/A
AC025809	N/A	N/A	N/A	N	Y	N	N/A	N/A	N/A	N/A	N/A	N/A	N/A	N/A	N/A	N/A	N/A
AC025917	N/A	N/A	N/A	N	Y	N	N/A	N/A	N/A	N/A	N/A	N/A	N/A	N/A	N/A	N/A	N/A
AC026150	N/A	N/A	N/A	N	Y	N	N/A	N/A	N/A	N/A	N/A	N/A	N/A	N/A	N/A	N/A	N/A
AC026191	N/A	N/A	N/A	N	Y	N	N/A	N/A	N/A	N/A	N/A	N/A	N/A	N/A	N/A	N/A	N/A
AC026202	N/A	N/A	N/A	N	Y	N	N/A	N/A	N/A	N/A	N/A	N/A	N/A	N/A	N/A	N/A	N/A
AC026310	N/A	N/A	N/A	N	Y	N	N/A	N/A	N/A	N/A	N/A	N/A	N/A	N/A	N/A	N/A	N/A
AC026316.4	N/A	N/A	N/A	N/A	N/A	N/A	N/A	N/A	N/A	N/A	N/A	N/A	199	12	5	12	5
AC026329	N/A	N/A	N/A	N	Y	N	N/A	N/A	N/A	N/A	N/A	N/A	N/A	N/A	N/A	N/A	N/A
AC026369	N/A	N/A	N/A	N	Y	N	N/A	N/A	N/A	N/A	N/A	N/A	N/A	N/A	N/A	N/A	N/A
AC026470	N/A	N/A	N/A	N	Y	N	N/A	N/A	N/A	N/A	N/A	N/A	N/A	N/A	N/A	N/A	N/A
AC026471	N/A	N/A	N/A	N	Y	N	N/A	N/A	N/A	N/A	N/A	N/A	N/A	N/A	N/A	N/A	N/A
AC026620	N/A	N/A	N/A	N	Y	N	N/A	N/A	N/A	N/A	N/A	N/A	N/A	N/A	N/A	N/A	N/A
AC026624	N/A	N/A	N/A	N	Y	N	N/A	N/A	N/A	N/A	N/A	N/A	N/A	N/A	N/A	N/A	N/A
AC026691	N/A	N/A	N/A	N	Y	N	N/A	N/A	N/A	N/A	N/A	N/A	N/A	N/A	N/A	N/A	N/A
AC026740	N/A	N/A	N/A	N	Y	N	N/A	N/A	N/A	N/A	N/A	N/A	N/A	N/A	N/A	N/A	N/A
AC026771	N/A	N/A	N/A	N	Y	N	N/A	N/A	N/A	N/A	N/A	N/A	N/A	N/A	N/A	N/A	N/A
AC026786	N/A	N/A	N/A	N	Y	N	N/A	N/A	N/A	N/A	N/A	N/A	N/A	N/A	N/A	N/A	N/A
AC026801	N/A	N/A	N/A	N	Y	N	N/A	N/A	N/A	N/A	N/A	N/A	N/A	N/A	N/A	N/A	N/A
AC026803	N/A	N/A	N/A	N	Y	N	N/A	N/A	N/A	N/A	N/A	N/A	N/A	N/A	N/A	N/A	N/A
AC026888	N/A	N/A	N/A	N	Y	N	N/A	N/A	N/A	N/A	N/A	N/A	N/A	N/A	N/A	N/A	N/A
AC026950	N/A	N/A	N/A	N	Y	N	N/A	N/A	N/A	N/A	N/A	N/A	N/A	N/A	N/A	N/A	N/A
AC026954	N/A	N/A	N/A	N	Y	N	N/A	N/A	N/A	N/A	N/A	N/A	N/A	N/A	N/A	N/A	N/A
AC026991	N/A	N/A	N/A	N	Y	N	N/A	N/A	N/A	N/A	N/A	N/A	N/A	N/A	N/A	N/A	N/A
AC026992	N/A	N/A	N/A	N	Y	N	N/A	N/A	N/A	N/A	N/A	N/A	N/A	N/A	N/A	N/A	N/A
AC027020	N/A	N/A	N/A	N	Y	N	N/A	N/A	N/A	N/A	N/A	N/A	N/A	N/A	N/A	N/A	N/A
AC027045	N/A	N/A	N/A	N	Y	N	N/A	N/A	N/A	N/A	N/A	N/A	N/A	N/A	N/A	N/A	N/A
AC027088	N/A	N/A	N/A	N	Y	N	N/A	N/A	N/A	N/A	N/A	N/A	N/A	N/A	N/A	N/A	N/A
AC027097	N/A	N/A	N/A	N	Y	N	N/A	N/A	N/A	N/A	N/A	N/A	N/A	N/A	N/A	N/A	N/A
AC027128	N/A	N/A	N/A	N	Y	N	N/A	N/A	N/A	N/A	N/A	N/A	N/A	N/A	N/A	N/A	N/A
AC027129	N/A	N/A	N/A	N	Y	N	N/A	N/A	N/A	N/A	N/A	N/A	N/A	N/A	N/A	N/A	N/A
AC027130	N/A	N/A	N/A	N	Y	N	N/A	N/A	N/A	N/A	N/A	N/A	N/A	N/A	N/A	N/A	N/A
AC027228	N/A	N/A	N/A	N	Y	N	N/A	N/A	N/A	N/A	N/A	N/A	N/A	N/A	N/A	N/A	N/A
AC027237	N/A	N/A	N/A	N	Y	N	N/A	N/A	N/A	N/A	N/A	N/A	N/A	N/A	N/A	N/A	N/A
AC027243	N/A	N/A	N/A	N	Y	N	N/A	N/A	N/A	N/A	N/A	N/A	N/A	N/A	N/A	N/A	N/A
AC027251	N/A	N/A	N/A	N	Y	N	N/A	N/A	N/A	N/A	N/A	N/A	N/A	N/A	N/A	N/A	N/A
AC027277	N/A	N/A	N/A	N	Y	N	N/A	N/A	N/A	N/A	N/A	N/A	N/A	N/A	N/A	N/A	N/A
AC027307	N/A	N/A	N/A	N	Y	N	N/A	N/A	N/A	N/A	N/A	N/A	N/A	N/A	N/A	N/A	N/A
AC027319	N/A	N/A	N/A	N	Y	N	N/A	N/A	N/A	N/A	N/A	N/A	N/A	N/A	N/A	N/A	N/A
AC027514	N/A	N/A	N/A	N	Y	N	N/A	N/A	N/A	N/A	N/A	N/A	N/A	N/A	N/A	N/A	N/A
AC027601	N/A	N/A	N/A	N	Y	N	N/A	N/A	N/A	N/A	N/A	N/A	N/A	N/A	N/A	N/A	N/A
AC027644	N/A	N/A	N/A	N	Y	N	N/A	N/A	N/A	N/A	N/A	N/A	N/A	N/A	N/A	N/A	N/A
AC027644.4	N/A	N/A	N/A	N/A	N/A	N/A	N/A	N/A	N/A	N/A	N/A	N/A	107	4	1	4	1
AC027682	N/A	N/A	N/A	N	Y	N	N/A	N/A	N/A	N/A	N/A	N/A	N/A	N/A	N/A	N/A	N/A
AC027763	N/A	N/A	N/A	N	Y	N	N/A	N/A	N/A	N/A	N/A	N/A	N/A	N/A	N/A	N/A	N/A
AC027796	N/A	N/A	N/A	N	Y	N	N/A	N/A	N/A	N/A	N/A	N/A	N/A	N/A	N/A	N/A	N/A
AC027796.3	N/A	N/A	N/A	N/A	N/A	N/A	N/A	N/A	N/A	N/A	N/A	N/A	30	2	2	2	2
AC027801	N/A	N/A	N/A	N	Y	N	N/A	N/A	N/A	N/A	N/A	N/A	N/A	N/A	N/A	N/A	N/A
AC027808	N/A	N/A	N/A	N	Y	N	N/A	N/A	N/A	N/A	N/A	N/A	N/A	N/A	N/A	N/A	N/A
AC027811	N/A	N/A	N/A	N	Y	N	N/A	N/A	N/A	N/A	N/A	N/A	N/A	N/A	N/A	N/A	N/A
AC032019	N/A	N/A	N/A	N	Y	N	N/A	N/A	N/A	N/A	N/A	N/A	N/A	N/A	N/A	N/A	N/A
AC032044	N/A	N/A	N/A	N	Y	N	N/A	N/A	N/A	N/A	N/A	N/A	N/A	N/A	N/A	N/A	N/A
AC034102	N/A	N/A	N/A	N	Y	N	N/A	N/A	N/A	N/A	N/A	N/A	N/A	N/A	N/A	N/A	N/A
AC034111	N/A	N/A	N/A	N	Y	N	N/A	N/A	N/A	N/A	N/A	N/A	N/A	N/A	N/A	N/A	N/A
AC034139	N/A	N/A	N/A	N	Y	N	N/A	N/A	N/A	N/A	N/A	N/A	N/A	N/A	N/A	N/A	N/A
AC034148	N/A	N/A	N/A	N	Y	N	N/A	N/A	N/A	N/A	N/A	N/A	N/A	N/A	N/A	N/A	N/A
AC034193	N/A	N/A	N/A	N	Y	N	N/A	N/A	N/A	N/A	N/A	N/A	N/A	N/A	N/A	N/A	N/A
AC034198	N/A	N/A	N/A	N	Y	N	N/A	N/A	N/A	N/A	N/A	N/A	N/A	N/A	N/A	N/A	N/A
AC034222	N/A	N/A	N/A	N	Y	N	N/A	N/A	N/A	N/A	N/A	N/A	N/A	N/A	N/A	N/A	N/A
AC034228.4	N/A	N/A	N/A	N/A	N/A	N/A	N/A	N/A	N/A	N/A	N/A	N/A	84	8	1	12	1
AC034236	N/A	N/A	N/A	N	Y	N	N/A	N/A	N/A	N/A	N/A	N/A	N/A	N/A	N/A	N/A	N/A
AC034238	N/A	N/A	N/A	N	Y	N	N/A	N/A	N/A	N/A	N/A	N/A	N/A	N/A	N/A	N/A	N/A
AC034268	N/A	N/A	N/A	N	Y	N	N/A	N/A	N/A	N/A	N/A	N/A	N/A	N/A	N/A	N/A	N/A
AC035139	N/A	N/A	N/A	N	Y	N	N/A	N/A	N/A	N/A	N/A	N/A	N/A	N/A	N/A	N/A	N/A
AC036103	N/A	N/A	N/A	N	Y	N	N/A	N/A	N/A	N/A	N/A	N/A	N/A	N/A	N/A	N/A	N/A
AC036108	N/A	N/A	N/A	N	Y	N	N/A	N/A	N/A	N/A	N/A	N/A	N/A	N/A	N/A	N/A	N/A
AC036176	N/A	N/A	N/A	N	Y	N	N/A	N/A	N/A	N/A	N/A	N/A	N/A	N/A	N/A	N/A	N/A
AC036214	N/A	N/A	N/A	N	Y	N	N/A	N/A	N/A	N/A	N/A	N/A	N/A	N/A	N/A	N/A	N/A
AC036214.3	N/A	N/A	N/A	N/A	N/A	N/A	N/A	N/A	N/A	N/A	N/A	N/A	322	25	2	25	2
AC037193	N/A	N/A	N/A	N	Y	N	N/A	N/A	N/A	N/A	N/A	N/A	N/A	N/A	N/A	N/A	N/A
AC037198	N/A	N/A	N/A	N	Y	N	N/A	N/A	N/A	N/A	N/A	N/A	N/A	N/A	N/A	N/A	N/A
AC037459	N/A	N/A	N/A	N	Y	N	N/A	N/A	N/A	N/A	N/A	N/A	N/A	N/A	N/A	N/A	N/A
AC037487	N/A	N/A	N/A	N	Y	N	N/A	N/A	N/A	N/A	N/A	N/A	N/A	N/A	N/A	N/A	N/A
AC039056	N/A	N/A	N/A	N	Y	N	N/A	N/A	N/A	N/A	N/A	N/A	N/A	N/A	N/A	N/A	N/A
AC040169	N/A	N/A	N/A	N	Y	N	N/A	N/A	N/A	N/A	N/A	N/A	N/A	N/A	N/A	N/A	N/A
AC044802	N/A	N/A	N/A	N	Y	N	N/A	N/A	N/A	N/A	N/A	N/A	N/A	N/A	N/A	N/A	N/A
AC044840	N/A	N/A	N/A	N	Y	N	N/A	N/A	N/A	N/A	N/A	N/A	N/A	N/A	N/A	N/A	N/A
AC044849	N/A	N/A	N/A	N	Y	N	N/A	N/A	N/A	N/A	N/A	N/A	N/A	N/A	N/A	N/A	N/A
AC046130	N/A	N/A	N/A	N	Y	N	N/A	N/A	N/A	N/A	N/A	N/A	N/A	N/A	N/A	N/A	N/A
AC046134	N/A	N/A	N/A	N	Y	N	N/A	N/A	N/A	N/A	N/A	N/A	N/A	N/A	N/A	N/A	N/A
AC046158	N/A	N/A	N/A	N	Y	N	N/A	N/A	N/A	N/A	N/A	N/A	N/A	N/A	N/A	N/A	N/A
AC048338.1	N/A	N/A	N/A	N/A	N/A	N/A	N/A	N/A	N/A	N/A	N/A	N/A	15	2	2	2	2
AC048338.2	N/A	N/A	N/A	N/A	N/A	N/A	N/A	N/A	N/A	N/A	N/A	N/A	N/A	N/A	N/A	N/A	N/A	Canonical transcript not found for gene
AC048380	N/A	N/A	N/A	N	Y	N	N/A	N/A	N/A	N/A	N/A	N/A	N/A	N/A	N/A	N/A	N/A
AC048382	N/A	N/A	N/A	N	Y	N	N/A	N/A	N/A	N/A	N/A	N/A	N/A	N/A	N/A	N/A	N/A
AC051619	N/A	N/A	N/A	N	Y	N	N/A	N/A	N/A	N/A	N/A	N/A	N/A	N/A	N/A	N/A	N/A
AC053503	N/A	N/A	N/A	N	Y	N	N/A	N/A	N/A	N/A	N/A	N/A	N/A	N/A	N/A	N/A	N/A
AC055716	N/A	N/A	N/A	N	Y	N	N/A	N/A	N/A	N/A	N/A	N/A	N/A	N/A	N/A	N/A	N/A
AC055733	N/A	N/A	N/A	N	Y	N	N/A	N/A	N/A	N/A	N/A	N/A	N/A	N/A	N/A	N/A	N/A
AC055736	N/A	N/A	N/A	N	Y	N	N/A	N/A	N/A	N/A	N/A	N/A	N/A	N/A	N/A	N/A	N/A
AC055788	N/A	N/A	N/A	N	Y	N	N/A	N/A	N/A	N/A	N/A	N/A	N/A	N/A	N/A	N/A	N/A
AC055807	N/A	N/A	N/A	N	Y	N	N/A	N/A	N/A	N/A	N/A	N/A	N/A	N/A	N/A	N/A	N/A
AC055811.2	N/A	N/A	N/A	N/A	N/A	N/A	N/A	N/A	N/A	N/A	N/A	N/A	501	45	30	45	30
AC055822	N/A	N/A	N/A	N	Y	N	N/A	N/A	N/A	N/A	N/A	N/A	N/A	N/A	N/A	N/A	N/A
AC055839.2	N/A	N/A	N/A	N/A	N/A	N/A	N/A	N/A	N/A	N/A	N/A	N/A	189	9	2	9	2
AC055840	N/A	N/A	N/A	N	Y	N	N/A	N/A	N/A	N/A	N/A	N/A	N/A	N/A	N/A	N/A	N/A
AC055855	N/A	N/A	N/A	N	Y	N	N/A	N/A	N/A	N/A	N/A	N/A	N/A	N/A	N/A	N/A	N/A
AC055874	N/A	N/A	N/A	N	Y	N	N/A	N/A	N/A	N/A	N/A	N/A	N/A	N/A	N/A	N/A	N/A
AC061708	N/A	N/A	N/A	N	Y	N	N/A	N/A	N/A	N/A	N/A	N/A	N/A	N/A	N/A	N/A	N/A
AC061958	N/A	N/A	N/A	N	Y	N	N/A	N/A	N/A	N/A	N/A	N/A	N/A	N/A	N/A	N/A	N/A
AC062022	N/A	N/A	N/A	N	Y	N	N/A	N/A	N/A	N/A	N/A	N/A	N/A	N/A	N/A	N/A	N/A
AC062037	N/A	N/A	N/A	N	Y	N	N/A	N/A	N/A	N/A	N/A	N/A	N/A	N/A	N/A	N/A	N/A
AC063947	N/A	N/A	N/A	N	Y	N	N/A	N/A	N/A	N/A	N/A	N/A	N/A	N/A	N/A	N/A	N/A
AC063949	N/A	N/A	N/A	N	Y	N	N/A	N/A	N/A	N/A	N/A	N/A	N/A	N/A	N/A	N/A	N/A
AC063960	N/A	N/A	N/A	N	Y	N	N/A	N/A	N/A	N/A	N/A	N/A	N/A	N/A	N/A	N/A	N/A
AC063977	N/A	N/A	N/A	N	Y	N	N/A	N/A	N/A	N/A	N/A	N/A	N/A	N/A	N/A	N/A	N/A
AC064801	N/A	N/A	N/A	N	Y	N	N/A	N/A	N/A	N/A	N/A	N/A	N/A	N/A	N/A	N/A	N/A
AC064805	N/A	N/A	N/A	N	Y	N	N/A	N/A	N/A	N/A	N/A	N/A	N/A	N/A	N/A	N/A	N/A
AC064836	N/A	N/A	N/A	N	Y	N	N/A	N/A	N/A	N/A	N/A	N/A	N/A	N/A	N/A	N/A	N/A
AC064843	N/A	N/A	N/A	N	Y	N	N/A	N/A	N/A	N/A	N/A	N/A	N/A	N/A	N/A	N/A	N/A
AC064874	N/A	N/A	N/A	N	Y	N	N/A	N/A	N/A	N/A	N/A	N/A	N/A	N/A	N/A	N/A	N/A
AC066612	N/A	N/A	N/A	N	Y	N	N/A	N/A	N/A	N/A	N/A	N/A	N/A	N/A	N/A	N/A	N/A
AC066613	N/A	N/A	N/A	N	Y	N	N/A	N/A	N/A	N/A	N/A	N/A	N/A	N/A	N/A	N/A	N/A
AC067750	N/A	N/A	N/A	N	Y	N	N/A	N/A	N/A	N/A	N/A	N/A	N/A	N/A	N/A	N/A	N/A
AC067852	N/A	N/A	N/A	N	Y	N	N/A	N/A	N/A	N/A	N/A	N/A	N/A	N/A	N/A	N/A	N/A
AC067863	N/A	N/A	N/A	N	Y	N	N/A	N/A	N/A	N/A	N/A	N/A	N/A	N/A	N/A	N/A	N/A
AC067945	N/A	N/A	N/A	N	Y	N	N/A	N/A	N/A	N/A	N/A	N/A	N/A	N/A	N/A	N/A	N/A
AC067969	N/A	N/A	N/A	N	Y	N	N/A	N/A	N/A	N/A	N/A	N/A	N/A	N/A	N/A	N/A	N/A
AC068014	N/A	N/A	N/A	N	Y	N	N/A	N/A	N/A	N/A	N/A	N/A	N/A	N/A	N/A	N/A	N/A
AC068025	N/A	N/A	N/A	N	Y	N	N/A	N/A	N/A	N/A	N/A	N/A	N/A	N/A	N/A	N/A	N/A
AC068051	N/A	N/A	N/A	N	Y	N	N/A	N/A	N/A	N/A	N/A	N/A	N/A	N/A	N/A	N/A	N/A
AC068189	N/A	N/A	N/A	N	Y	N	N/A	N/A	N/A	N/A	N/A	N/A	N/A	N/A	N/A	N/A	N/A
AC068193	N/A	N/A	N/A	N	Y	N	N/A	N/A	N/A	N/A	N/A	N/A	N/A	N/A	N/A	N/A	N/A
AC068228	N/A	N/A	N/A	N	Y	N	N/A	N/A	N/A	N/A	N/A	N/A	N/A	N/A	N/A	N/A	N/A
AC068234	N/A	N/A	N/A	N	Y	N	N/A	N/A	N/A	N/A	N/A	N/A	N/A	N/A	N/A	N/A	N/A
AC068254	N/A	N/A	N/A	N	Y	N	N/A	N/A	N/A	N/A	N/A	N/A	N/A	N/A	N/A	N/A	N/A
AC068282	N/A	N/A	N/A	N	Y	N	N/A	N/A	N/A	N/A	N/A	N/A	N/A	N/A	N/A	N/A	N/A
AC068305	N/A	N/A	N/A	N	Y	N	N/A	N/A	N/A	N/A	N/A	N/A	N/A	N/A	N/A	N/A	N/A
AC068338	N/A	N/A	N/A	N	Y	N	N/A	N/A	N/A	N/A	N/A	N/A	N/A	N/A	N/A	N/A	N/A
AC068397	N/A	N/A	N/A	N	Y	N	N/A	N/A	N/A	N/A	N/A	N/A	N/A	N/A	N/A	N/A	N/A
AC068400	N/A	N/A	N/A	N	Y	N	N/A	N/A	N/A	N/A	N/A	N/A	N/A	N/A	N/A	N/A	N/A
AC068473	N/A	N/A	N/A	N	Y	N	N/A	N/A	N/A	N/A	N/A	N/A	N/A	N/A	N/A	N/A	N/A
AC068481	N/A	N/A	N/A	N	Y	N	N/A	N/A	N/A	N/A	N/A	N/A	N/A	N/A	N/A	N/A	N/A
AC068544	N/A	N/A	N/A	N	Y	N	N/A	N/A	N/A	N/A	N/A	N/A	N/A	N/A	N/A	N/A	N/A
AC068547.1	N/A	N/A	N/A	N/A	N/A	N/A	N/A	N/A	N/A	N/A	N/A	N/A	236	20	6	44	7
AC068631	N/A	N/A	N/A	N	Y	N	N/A	N/A	N/A	N/A	N/A	N/A	N/A	N/A	N/A	N/A	N/A
AC068724	N/A	N/A	N/A	N	Y	N	N/A	N/A	N/A	N/A	N/A	N/A	N/A	N/A	N/A	N/A	N/A
AC068725	N/A	N/A	N/A	N	Y	N	N/A	N/A	N/A	N/A	N/A	N/A	N/A	N/A	N/A	N/A	N/A
AC068733	N/A	N/A	N/A	N	Y	N	N/A	N/A	N/A	N/A	N/A	N/A	N/A	N/A	N/A	N/A	N/A
AC068768	N/A	N/A	N/A	N	Y	N	N/A	N/A	N/A	N/A	N/A	N/A	N/A	N/A	N/A	N/A	N/A
AC068774	N/A	N/A	N/A	N	Y	N	N/A	N/A	N/A	N/A	N/A	N/A	N/A	N/A	N/A	N/A	N/A
AC068789	N/A	N/A	N/A	N	Y	N	N/A	N/A	N/A	N/A	N/A	N/A	N/A	N/A	N/A	N/A	N/A
AC068831	N/A	N/A	N/A	N	Y	N	N/A	N/A	N/A	N/A	N/A	N/A	N/A	N/A	N/A	N/A	N/A
AC068831.7	N/A	N/A	N/A	N/A	N/A	N/A	N/A	N/A	N/A	N/A	N/A	N/A	317	27	18	27	18
AC068888	N/A	N/A	N/A	N	Y	N	N/A	N/A	N/A	N/A	N/A	N/A	N/A	N/A	N/A	N/A	N/A
AC068931	N/A	N/A	N/A	N	Y	N	N/A	N/A	N/A	N/A	N/A	N/A	N/A	N/A	N/A	N/A	N/A
AC068946	N/A	N/A	N/A	N	Y	N	N/A	N/A	N/A	N/A	N/A	N/A	N/A	N/A	N/A	N/A	N/A
AC068989	N/A	N/A	N/A	N	Y	N	N/A	N/A	N/A	N/A	N/A	N/A	N/A	N/A	N/A	N/A	N/A
AC069029	N/A	N/A	N/A	N	Y	N	N/A	N/A	N/A	N/A	N/A	N/A	N/A	N/A	N/A	N/A	N/A
AC069209	N/A	N/A	N/A	N	Y	N	N/A	N/A	N/A	N/A	N/A	N/A	N/A	N/A	N/A	N/A	N/A
AC069224	N/A	N/A	N/A	N	Y	N	N/A	N/A	N/A	N/A	N/A	N/A	N/A	N/A	N/A	N/A	N/A
AC069228	N/A	N/A	N/A	N	Y	N	N/A	N/A	N/A	N/A	N/A	N/A	N/A	N/A	N/A	N/A	N/A
AC069234	N/A	N/A	N/A	N	Y	N	N/A	N/A	N/A	N/A	N/A	N/A	N/A	N/A	N/A	N/A	N/A
AC069257.3	N/A	N/A	N/A	N/A	N/A	N/A	N/A	N/A	N/A	N/A	N/A	N/A	70	3	2	3	2
AC069287	N/A	N/A	N/A	N	Y	N	N/A	N/A	N/A	N/A	N/A	N/A	N/A	N/A	N/A	N/A	N/A
AC069294	N/A	N/A	N/A	N	Y	N	N/A	N/A	N/A	N/A	N/A	N/A	N/A	N/A	N/A	N/A	N/A
AC069363	N/A	N/A	N/A	N	Y	N	N/A	N/A	N/A	N/A	N/A	N/A	N/A	N/A	N/A	N/A	N/A
AC069368.1	N/A	N/A	N/A	N/A	N/A	N/A	N/A	N/A	N/A	N/A	N/A	N/A	69	2	2	2	2
AC069437	N/A	N/A	N/A	N	Y	N	N/A	N/A	N/A	N/A	N/A	N/A	N/A	N/A	N/A	N/A	N/A
AC069503.2	N/A	N/A	N/A	N/A	N/A	N/A	N/A	N/A	N/A	N/A	N/A	N/A	48	2	1	2	1
AC069547	N/A	N/A	N/A	N	Y	N	N/A	N/A	N/A	N/A	N/A	N/A	N/A	N/A	N/A	N/A	N/A
AC069549	N/A	N/A	N/A	N	Y	N	N/A	N/A	N/A	N/A	N/A	N/A	N/A	N/A	N/A	N/A	N/A
AC072022	N/A	N/A	N/A	N	Y	N	N/A	N/A	N/A	N/A	N/A	N/A	N/A	N/A	N/A	N/A	N/A
AC072026	N/A	N/A	N/A	N	Y	N	N/A	N/A	N/A	N/A	N/A	N/A	N/A	N/A	N/A	N/A	N/A
AC072028	N/A	N/A	N/A	N	Y	N	N/A	N/A	N/A	N/A	N/A	N/A	N/A	N/A	N/A	N/A	N/A
AC072039	N/A	N/A	N/A	N	Y	N	N/A	N/A	N/A	N/A	N/A	N/A	N/A	N/A	N/A	N/A	N/A
AC072061	N/A	N/A	N/A	N	Y	N	N/A	N/A	N/A	N/A	N/A	N/A	N/A	N/A	N/A	N/A	N/A
AC072062	N/A	N/A	N/A	N	Y	N	N/A	N/A	N/A	N/A	N/A	N/A	N/A	N/A	N/A	N/A	N/A
AC073046	N/A	N/A	N/A	N	Y	N	N/A	N/A	N/A	N/A	N/A	N/A	N/A	N/A	N/A	N/A	N/A
AC073052	N/A	N/A	N/A	N	Y	N	N/A	N/A	N/A	N/A	N/A	N/A	N/A	N/A	N/A	N/A	N/A
AC073073	N/A	N/A	N/A	N	Y	N	N/A	N/A	N/A	N/A	N/A	N/A	N/A	N/A	N/A	N/A	N/A
AC073111.4	N/A	N/A	N/A	N/A	N/A	N/A	N/A	N/A	N/A	N/A	N/A	N/A	196	10	4	22	6
AC073167	N/A	N/A	N/A	N	Y	N	N/A	N/A	N/A	N/A	N/A	N/A	N/A	N/A	N/A	N/A	N/A
AC073263	N/A	N/A	N/A	N	Y	N	N/A	N/A	N/A	N/A	N/A	N/A	N/A	N/A	N/A	N/A	N/A
AC073320	N/A	N/A	N/A	N	Y	N	N/A	N/A	N/A	N/A	N/A	N/A	N/A	N/A	N/A	N/A	N/A
AC073342	N/A	N/A	N/A	N	Y	N	N/A	N/A	N/A	N/A	N/A	N/A	N/A	N/A	N/A	N/A	N/A
AC073343	N/A	N/A	N/A	N	Y	N	N/A	N/A	N/A	N/A	N/A	N/A	N/A	N/A	N/A	N/A	N/A
AC073349	N/A	N/A	N/A	N	Y	N	N/A	N/A	N/A	N/A	N/A	N/A	N/A	N/A	N/A	N/A	N/A
AC073352	N/A	N/A	N/A	N	Y	N	N/A	N/A	N/A	N/A	N/A	N/A	N/A	N/A	N/A	N/A	N/A
AC073389	N/A	N/A	N/A	N	Y	N	N/A	N/A	N/A	N/A	N/A	N/A	N/A	N/A	N/A	N/A	N/A
AC073475	N/A	N/A	N/A	N	Y	N	N/A	N/A	N/A	N/A	N/A	N/A	N/A	N/A	N/A	N/A	N/A
AC073508	N/A	N/A	N/A	N	Y	N	N/A	N/A	N/A	N/A	N/A	N/A	N/A	N/A	N/A	N/A	N/A
AC073508.2	N/A	N/A	N/A	N/A	N/A	N/A	N/A	N/A	N/A	N/A	N/A	N/A	42	2	1	2	1
AC073525	N/A	N/A	N/A	N	Y	N	N/A	N/A	N/A	N/A	N/A	N/A	N/A	N/A	N/A	N/A	N/A
AC073548	N/A	N/A	N/A	N	Y	N	N/A	N/A	N/A	N/A	N/A	N/A	N/A	N/A	N/A	N/A	N/A
AC073569	N/A	N/A	N/A	N	Y	N	N/A	N/A	N/A	N/A	N/A	N/A	N/A	N/A	N/A	N/A	N/A
AC073571	N/A	N/A	N/A	N	Y	N	N/A	N/A	N/A	N/A	N/A	N/A	N/A	N/A	N/A	N/A	N/A
AC073575	N/A	N/A	N/A	N	Y	N	N/A	N/A	N/A	N/A	N/A	N/A	N/A	N/A	N/A	N/A	N/A
AC073585.2	N/A	N/A	N/A	N/A	N/A	N/A	N/A	N/A	N/A	N/A	N/A	N/A	506	44	4	60	13
AC073593	N/A	N/A	N/A	N	Y	N	N/A	N/A	N/A	N/A	N/A	N/A	N/A	N/A	N/A	N/A	N/A
AC073610.2	N/A	N/A	N/A	N/A	N/A	N/A	N/A	N/A	N/A	N/A	N/A	N/A	149	7	4	7	4
AC073655	N/A	N/A	N/A	N	Y	N	N/A	N/A	N/A	N/A	N/A	N/A	N/A	N/A	N/A	N/A	N/A
AC073834	N/A	N/A	N/A	N	Y	N	N/A	N/A	N/A	N/A	N/A	N/A	N/A	N/A	N/A	N/A	N/A
AC073878	N/A	N/A	N/A	N	Y	N	N/A	N/A	N/A	N/A	N/A	N/A	N/A	N/A	N/A	N/A	N/A
AC073896	N/A	N/A	N/A	N	Y	N	N/A	N/A	N/A	N/A	N/A	N/A	N/A	N/A	N/A	N/A	N/A
AC073896.1	N/A	N/A	N/A	N/A	N/A	N/A	N/A	N/A	N/A	N/A	N/A	N/A	148	8	8	16	16
AC073934	N/A	N/A	N/A	N	Y	N	N/A	N/A	N/A	N/A	N/A	N/A	N/A	N/A	N/A	N/A	N/A
AC073957	N/A	N/A	N/A	N	Y	N	N/A	N/A	N/A	N/A	N/A	N/A	N/A	N/A	N/A	N/A	N/A
AC074029	N/A	N/A	N/A	N	Y	N	N/A	N/A	N/A	N/A	N/A	N/A	N/A	N/A	N/A	N/A	N/A
AC074031	N/A	N/A	N/A	N	Y	N	N/A	N/A	N/A	N/A	N/A	N/A	N/A	N/A	N/A	N/A	N/A
AC074032	N/A	N/A	N/A	N	Y	N	N/A	N/A	N/A	N/A	N/A	N/A	N/A	N/A	N/A	N/A	N/A
AC074044	N/A	N/A	N/A	N	Y	N	N/A	N/A	N/A	N/A	N/A	N/A	N/A	N/A	N/A	N/A	N/A
AC074050	N/A	N/A	N/A	N	Y	N	N/A	N/A	N/A	N/A	N/A	N/A	N/A	N/A	N/A	N/A	N/A
AC074096	N/A	N/A	N/A	N	Y	N	N/A	N/A	N/A	N/A	N/A	N/A	N/A	N/A	N/A	N/A	N/A
AC074117	N/A	N/A	N/A	N	Y	N	N/A	N/A	N/A	N/A	N/A	N/A	N/A	N/A	N/A	N/A	N/A
AC074124	N/A	N/A	N/A	N	Y	N	N/A	N/A	N/A	N/A	N/A	N/A	N/A	N/A	N/A	N/A	N/A
AC074132	N/A	N/A	N/A	N	Y	N	N/A	N/A	N/A	N/A	N/A	N/A	N/A	N/A	N/A	N/A	N/A
AC074212	N/A	N/A	N/A	N	Y	N	N/A	N/A	N/A	N/A	N/A	N/A	N/A	N/A	N/A	N/A	N/A
AC074325	N/A	N/A	N/A	N	Y	N	N/A	N/A	N/A	N/A	N/A	N/A	N/A	N/A	N/A	N/A	N/A
AC074386	N/A	N/A	N/A	N	Y	N	N/A	N/A	N/A	N/A	N/A	N/A	N/A	N/A	N/A	N/A	N/A
AC077690	N/A	N/A	N/A	N	Y	N	N/A	N/A	N/A	N/A	N/A	N/A	N/A	N/A	N/A	N/A	N/A
AC078795	N/A	N/A	N/A	N	Y	N	N/A	N/A	N/A	N/A	N/A	N/A	N/A	N/A	N/A	N/A	N/A
AC078802	N/A	N/A	N/A	N	Y	N	N/A	N/A	N/A	N/A	N/A	N/A	N/A	N/A	N/A	N/A	N/A
AC078816	N/A	N/A	N/A	N	Y	N	N/A	N/A	N/A	N/A	N/A	N/A	N/A	N/A	N/A	N/A	N/A
AC078860	N/A	N/A	N/A	N	Y	N	N/A	N/A	N/A	N/A	N/A	N/A	N/A	N/A	N/A	N/A	N/A
AC078865	N/A	N/A	N/A	N	Y	N	N/A	N/A	N/A	N/A	N/A	N/A	N/A	N/A	N/A	N/A	N/A
AC078909	N/A	N/A	N/A	N	Y	N	N/A	N/A	N/A	N/A	N/A	N/A	N/A	N/A	N/A	N/A	N/A
AC078922	N/A	N/A	N/A	N	Y	N	N/A	N/A	N/A	N/A	N/A	N/A	N/A	N/A	N/A	N/A	N/A
AC078927.1	N/A	N/A	N/A	N/A	N/A	N/A	N/A	N/A	N/A	N/A	N/A	N/A	34	4	2	4	2
AC078929	N/A	N/A	N/A	N	Y	N	N/A	N/A	N/A	N/A	N/A	N/A	N/A	N/A	N/A	N/A	N/A
AC078955	N/A	N/A	N/A	N	Y	N	N/A	N/A	N/A	N/A	N/A	N/A	N/A	N/A	N/A	N/A	N/A
AC078962	N/A	N/A	N/A	N	Y	N	N/A	N/A	N/A	N/A	N/A	N/A	N/A	N/A	N/A	N/A	N/A
AC078993	N/A	N/A	N/A	N	Y	N	N/A	N/A	N/A	N/A	N/A	N/A	N/A	N/A	N/A	N/A	N/A
AC079035	N/A	N/A	N/A	N	Y	N	N/A	N/A	N/A	N/A	N/A	N/A	N/A	N/A	N/A	N/A	N/A
AC079061	N/A	N/A	N/A	N	Y	N	N/A	N/A	N/A	N/A	N/A	N/A	N/A	N/A	N/A	N/A	N/A
AC079089	N/A	N/A	N/A	N	Y	N	N/A	N/A	N/A	N/A	N/A	N/A	N/A	N/A	N/A	N/A	N/A
AC079174	N/A	N/A	N/A	N	Y	N	N/A	N/A	N/A	N/A	N/A	N/A	N/A	N/A	N/A	N/A	N/A
AC079177	N/A	N/A	N/A	N	Y	N	N/A	N/A	N/A	N/A	N/A	N/A	N/A	N/A	N/A	N/A	N/A
AC079203	N/A	N/A	N/A	N	Y	N	N/A	N/A	N/A	N/A	N/A	N/A	N/A	N/A	N/A	N/A	N/A
AC079296	N/A	N/A	N/A	N	Y	N	N/A	N/A	N/A	N/A	N/A	N/A	N/A	N/A	N/A	N/A	N/A
AC079298	N/A	N/A	N/A	N	Y	N	N/A	N/A	N/A	N/A	N/A	N/A	N/A	N/A	N/A	N/A	N/A
AC079313	N/A	N/A	N/A	N	Y	N	N/A	N/A	N/A	N/A	N/A	N/A	N/A	N/A	N/A	N/A	N/A
AC079328	N/A	N/A	N/A	N	Y	N	N/A	N/A	N/A	N/A	N/A	N/A	N/A	N/A	N/A	N/A	N/A
AC079331	N/A	N/A	N/A	N	Y	N	N/A	N/A	N/A	N/A	N/A	N/A	N/A	N/A	N/A	N/A	N/A
AC079336	N/A	N/A	N/A	N	Y	N	N/A	N/A	N/A	N/A	N/A	N/A	N/A	N/A	N/A	N/A	N/A
AC079354	N/A	N/A	N/A	N	Y	N	N/A	N/A	N/A	N/A	N/A	N/A	N/A	N/A	N/A	N/A	N/A
AC079385	N/A	N/A	N/A	N	Y	N	N/A	N/A	N/A	N/A	N/A	N/A	N/A	N/A	N/A	N/A	N/A
AC079414	N/A	N/A	N/A	N	Y	N	N/A	N/A	N/A	N/A	N/A	N/A	N/A	N/A	N/A	N/A	N/A
AC079447.1	N/A	N/A	N/A	N/A	N/A	N/A	N/A	N/A	N/A	N/A	N/A	N/A	636	43	8	43	8
AC079584	N/A	N/A	N/A	N	Y	N	N/A	N/A	N/A	N/A	N/A	N/A	N/A	N/A	N/A	N/A	N/A
AC079601	N/A	N/A	N/A	N	Y	N	N/A	N/A	N/A	N/A	N/A	N/A	N/A	N/A	N/A	N/A	N/A
AC079793	N/A	N/A	N/A	N	Y	N	N/A	N/A	N/A	N/A	N/A	N/A	N/A	N/A	N/A	N/A	N/A
AC079822	N/A	N/A	N/A	N	Y	N	N/A	N/A	N/A	N/A	N/A	N/A	N/A	N/A	N/A	N/A	N/A
AC079841	N/A	N/A	N/A	N	Y	N	N/A	N/A	N/A	N/A	N/A	N/A	N/A	N/A	N/A	N/A	N/A
AC079907	N/A	N/A	N/A	N	Y	N	N/A	N/A	N/A	N/A	N/A	N/A	N/A	N/A	N/A	N/A	N/A
AC080013	N/A	N/A	N/A	N	Y	N	N/A	N/A	N/A	N/A	N/A	N/A	N/A	N/A	N/A	N/A	N/A
AC080075	N/A	N/A	N/A	N	Y	N	N/A	N/A	N/A	N/A	N/A	N/A	N/A	N/A	N/A	N/A	N/A
AC080112	N/A	N/A	N/A	N	Y	N	N/A	N/A	N/A	N/A	N/A	N/A	N/A	N/A	N/A	N/A	N/A
AC080128	N/A	N/A	N/A	N	Y	N	N/A	N/A	N/A	N/A	N/A	N/A	N/A	N/A	N/A	N/A	N/A
AC083798	N/A	N/A	N/A	N	Y	N	N/A	N/A	N/A	N/A	N/A	N/A	N/A	N/A	N/A	N/A	N/A
AC083805	N/A	N/A	N/A	N	Y	N	N/A	N/A	N/A	N/A	N/A	N/A	N/A	N/A	N/A	N/A	N/A
AC083806	N/A	N/A	N/A	N	Y	N	N/A	N/A	N/A	N/A	N/A	N/A	N/A	N/A	N/A	N/A	N/A
AC083809	N/A	N/A	N/A	N	Y	N	N/A	N/A	N/A	N/A	N/A	N/A	N/A	N/A	N/A	N/A	N/A
AC083855	N/A	N/A	N/A	N	Y	N	N/A	N/A	N/A	N/A	N/A	N/A	N/A	N/A	N/A	N/A	N/A
AC083862	N/A	N/A	N/A	N	Y	N	N/A	N/A	N/A	N/A	N/A	N/A	N/A	N/A	N/A	N/A	N/A
AC083870	N/A	N/A	N/A	N	Y	N	N/A	N/A	N/A	N/A	N/A	N/A	N/A	N/A	N/A	N/A	N/A
AC083880	N/A	N/A	N/A	N	Y	N	N/A	N/A	N/A	N/A	N/A	N/A	N/A	N/A	N/A	N/A	N/A
AC083964	N/A	N/A	N/A	N	Y	N	N/A	N/A	N/A	N/A	N/A	N/A	N/A	N/A	N/A	N/A	N/A
AC084036	N/A	N/A	N/A	N	Y	N	N/A	N/A	N/A	N/A	N/A	N/A	N/A	N/A	N/A	N/A	N/A
AC084125	N/A	N/A	N/A	N	Y	N	N/A	N/A	N/A	N/A	N/A	N/A	N/A	N/A	N/A	N/A	N/A
AC084337.2	N/A	N/A	N/A	N/A	N/A	N/A	N/A	N/A	N/A	N/A	N/A	N/A	16	2	1	4	1
AC084357	N/A	N/A	N/A	N	Y	N	N/A	N/A	N/A	N/A	N/A	N/A	N/A	N/A	N/A	N/A	N/A
AC084361	N/A	N/A	N/A	N	Y	N	N/A	N/A	N/A	N/A	N/A	N/A	N/A	N/A	N/A	N/A	N/A
AC084398	N/A	N/A	N/A	N	Y	N	N/A	N/A	N/A	N/A	N/A	N/A	N/A	N/A	N/A	N/A	N/A
AC084724	N/A	N/A	N/A	N	Y	N	N/A	N/A	N/A	N/A	N/A	N/A	N/A	N/A	N/A	N/A	N/A
AC084756	N/A	N/A	N/A	N	Y	N	N/A	N/A	N/A	N/A	N/A	N/A	N/A	N/A	N/A	N/A	N/A
AC084782	N/A	N/A	N/A	N	Y	N	N/A	N/A	N/A	N/A	N/A	N/A	N/A	N/A	N/A	N/A	N/A
AC084784	N/A	N/A	N/A	N	Y	N	N/A	N/A	N/A	N/A	N/A	N/A	N/A	N/A	N/A	N/A	N/A
AC084824	N/A	N/A	N/A	N	Y	N	N/A	N/A	N/A	N/A	N/A	N/A	N/A	N/A	N/A	N/A	N/A
AC084855	N/A	N/A	N/A	N	Y	N	N/A	N/A	N/A	N/A	N/A	N/A	N/A	N/A	N/A	N/A	N/A
AC084871	N/A	N/A	N/A	N	Y	N	N/A	N/A	N/A	N/A	N/A	N/A	N/A	N/A	N/A	N/A	N/A
AC084876	N/A	N/A	N/A	N	Y	N	N/A	N/A	N/A	N/A	N/A	N/A	N/A	N/A	N/A	N/A	N/A
AC087190	N/A	N/A	N/A	N	Y	N	N/A	N/A	N/A	N/A	N/A	N/A	N/A	N/A	N/A	N/A	N/A
AC087241	N/A	N/A	N/A	N	Y	N	N/A	N/A	N/A	N/A	N/A	N/A	N/A	N/A	N/A	N/A	N/A
AC087242	N/A	N/A	N/A	N	Y	N	N/A	N/A	N/A	N/A	N/A	N/A	N/A	N/A	N/A	N/A	N/A
AC087260	N/A	N/A	N/A	N	Y	N	N/A	N/A	N/A	N/A	N/A	N/A	N/A	N/A	N/A	N/A	N/A
AC087276	N/A	N/A	N/A	N	Y	N	N/A	N/A	N/A	N/A	N/A	N/A	N/A	N/A	N/A	N/A	N/A
AC087286	N/A	N/A	N/A	N	Y	N	N/A	N/A	N/A	N/A	N/A	N/A	N/A	N/A	N/A	N/A	N/A
AC087289	N/A	N/A	N/A	N	Y	N	N/A	N/A	N/A	N/A	N/A	N/A	N/A	N/A	N/A	N/A	N/A
AC087292	N/A	N/A	N/A	N	Y	N	N/A	N/A	N/A	N/A	N/A	N/A	N/A	N/A	N/A	N/A	N/A
AC087294	N/A	N/A	N/A	N	Y	N	N/A	N/A	N/A	N/A	N/A	N/A	N/A	N/A	N/A	N/A	N/A
AC087362	N/A	N/A	N/A	N	Y	N	N/A	N/A	N/A	N/A	N/A	N/A	N/A	N/A	N/A	N/A	N/A
AC087382	N/A	N/A	N/A	N	Y	N	N/A	N/A	N/A	N/A	N/A	N/A	N/A	N/A	N/A	N/A	N/A
AC087392	N/A	N/A	N/A	N	Y	N	N/A	N/A	N/A	N/A	N/A	N/A	N/A	N/A	N/A	N/A	N/A
AC087393	N/A	N/A	N/A	N	Y	N	N/A	N/A	N/A	N/A	N/A	N/A	N/A	N/A	N/A	N/A	N/A
AC087457	N/A	N/A	N/A	N	Y	N	N/A	N/A	N/A	N/A	N/A	N/A	N/A	N/A	N/A	N/A	N/A
AC087468	N/A	N/A	N/A	N	Y	N	N/A	N/A	N/A	N/A	N/A	N/A	N/A	N/A	N/A	N/A	N/A
AC087482	N/A	N/A	N/A	N	Y	N	N/A	N/A	N/A	N/A	N/A	N/A	N/A	N/A	N/A	N/A	N/A
AC087500	N/A	N/A	N/A	N	Y	N	N/A	N/A	N/A	N/A	N/A	N/A	N/A	N/A	N/A	N/A	N/A
AC087501	N/A	N/A	N/A	N	Y	N	N/A	N/A	N/A	N/A	N/A	N/A	N/A	N/A	N/A	N/A	N/A
AC087521	N/A	N/A	N/A	N	Y	N	N/A	N/A	N/A	N/A	N/A	N/A	N/A	N/A	N/A	N/A	N/A
AC087533	N/A	N/A	N/A	N	Y	N	N/A	N/A	N/A	N/A	N/A	N/A	N/A	N/A	N/A	N/A	N/A
AC087588	N/A	N/A	N/A	N	Y	N	N/A	N/A	N/A	N/A	N/A	N/A	N/A	N/A	N/A	N/A	N/A
AC087623	N/A	N/A	N/A	N	Y	N	N/A	N/A	N/A	N/A	N/A	N/A	N/A	N/A	N/A	N/A	N/A
AC087632.2	N/A	N/A	N/A	N/A	N/A	N/A	N/A	N/A	N/A	N/A	N/A	N/A	49	3	2	3	2
AC087639	N/A	N/A	N/A	N	Y	N	N/A	N/A	N/A	N/A	N/A	N/A	N/A	N/A	N/A	N/A	N/A
AC087721.2	N/A	N/A	N/A	N/A	N/A	N/A	N/A	N/A	N/A	N/A	N/A	N/A	892	54	10	54	10
AC087741	N/A	N/A	N/A	N	Y	N	N/A	N/A	N/A	N/A	N/A	N/A	N/A	N/A	N/A	N/A	N/A
AC087749	N/A	N/A	N/A	N	Y	N	N/A	N/A	N/A	N/A	N/A	N/A	N/A	N/A	N/A	N/A	N/A
AC087752	N/A	N/A	N/A	N	Y	N	N/A	N/A	N/A	N/A	N/A	N/A	N/A	N/A	N/A	N/A	N/A
AC087885	N/A	N/A	N/A	N	Y	N	N/A	N/A	N/A	N/A	N/A	N/A	N/A	N/A	N/A	N/A	N/A
AC089983	N/A	N/A	N/A	N	Y	N	N/A	N/A	N/A	N/A	N/A	N/A	N/A	N/A	N/A	N/A	N/A
AC089985	N/A	N/A	N/A	N	Y	N	N/A	N/A	N/A	N/A	N/A	N/A	N/A	N/A	N/A	N/A	N/A
AC089987	N/A	N/A	N/A	N	Y	N	N/A	N/A	N/A	N/A	N/A	N/A	N/A	N/A	N/A	N/A	N/A
AC089999	N/A	N/A	N/A	N	Y	N	N/A	N/A	N/A	N/A	N/A	N/A	N/A	N/A	N/A	N/A	N/A
AC090018	N/A	N/A	N/A	N	Y	N	N/A	N/A	N/A	N/A	N/A	N/A	N/A	N/A	N/A	N/A	N/A
AC090099	N/A	N/A	N/A	N	Y	N	N/A	N/A	N/A	N/A	N/A	N/A	N/A	N/A	N/A	N/A	N/A
AC090109	N/A	N/A	N/A	N	Y	N	N/A	N/A	N/A	N/A	N/A	N/A	N/A	N/A	N/A	N/A	N/A
AC090115	N/A	N/A	N/A	N	Y	N	N/A	N/A	N/A	N/A	N/A	N/A	N/A	N/A	N/A	N/A	N/A
AC090181	N/A	N/A	N/A	N	Y	N	N/A	N/A	N/A	N/A	N/A	N/A	N/A	N/A	N/A	N/A	N/A
AC090198	N/A	N/A	N/A	N	Y	N	N/A	N/A	N/A	N/A	N/A	N/A	N/A	N/A	N/A	N/A	N/A
AC090213	N/A	N/A	N/A	N	Y	N	N/A	N/A	N/A	N/A	N/A	N/A	N/A	N/A	N/A	N/A	N/A
AC090236	N/A	N/A	N/A	N	Y	N	N/A	N/A	N/A	N/A	N/A	N/A	N/A	N/A	N/A	N/A	N/A
AC090241	N/A	N/A	N/A	N	Y	N	N/A	N/A	N/A	N/A	N/A	N/A	N/A	N/A	N/A	N/A	N/A
AC090286	N/A	N/A	N/A	N	Y	N	N/A	N/A	N/A	N/A	N/A	N/A	N/A	N/A	N/A	N/A	N/A
AC090360.1	N/A	N/A	N/A	N/A	N/A	N/A	N/A	N/A	N/A	N/A	N/A	N/A	111	6	1	9	1
AC090371	N/A	N/A	N/A	N	Y	N	N/A	N/A	N/A	N/A	N/A	N/A	N/A	N/A	N/A	N/A	N/A
AC090386	N/A	N/A	N/A	N	Y	N	N/A	N/A	N/A	N/A	N/A	N/A	N/A	N/A	N/A	N/A	N/A
AC090425	N/A	N/A	N/A	N	Y	N	N/A	N/A	N/A	N/A	N/A	N/A	N/A	N/A	N/A	N/A	N/A
AC090469	N/A	N/A	N/A	N	Y	N	N/A	N/A	N/A	N/A	N/A	N/A	N/A	N/A	N/A	N/A	N/A
AC090510	N/A	N/A	N/A	N	Y	N	N/A	N/A	N/A	N/A	N/A	N/A	N/A	N/A	N/A	N/A	N/A
AC090515	N/A	N/A	N/A	N	Y	N	N/A	N/A	N/A	N/A	N/A	N/A	N/A	N/A	N/A	N/A	N/A
AC090517.4	N/A	N/A	N/A	N/A	N/A	N/A	N/A	N/A	N/A	N/A	N/A	N/A	1800	116	29	116	29
AC090527.2	N/A	N/A	N/A	N/A	N/A	N/A	N/A	N/A	N/A	N/A	N/A	N/A	192	21	1	21	1
AC090577	N/A	N/A	N/A	N	Y	N	N/A	N/A	N/A	N/A	N/A	N/A	N/A	N/A	N/A	N/A	N/A
AC090578	N/A	N/A	N/A	N	Y	N	N/A	N/A	N/A	N/A	N/A	N/A	N/A	N/A	N/A	N/A	N/A
AC090607	N/A	N/A	N/A	N	Y	N	N/A	N/A	N/A	N/A	N/A	N/A	N/A	N/A	N/A	N/A	N/A
AC090617	N/A	N/A	N/A	N	Y	N	N/A	N/A	N/A	N/A	N/A	N/A	N/A	N/A	N/A	N/A	N/A
AC090644	N/A	N/A	N/A	N	Y	N	N/A	N/A	N/A	N/A	N/A	N/A	N/A	N/A	N/A	N/A	N/A
AC090673	N/A	N/A	N/A	N	Y	N	N/A	N/A	N/A	N/A	N/A	N/A	N/A	N/A	N/A	N/A	N/A
AC090696	N/A	N/A	N/A	N	Y	N	N/A	N/A	N/A	N/A	N/A	N/A	N/A	N/A	N/A	N/A	N/A
AC090707	N/A	N/A	N/A	N	Y	N	N/A	N/A	N/A	N/A	N/A	N/A	N/A	N/A	N/A	N/A	N/A
AC090709	N/A	N/A	N/A	N	Y	N	N/A	N/A	N/A	N/A	N/A	N/A	N/A	N/A	N/A	N/A	N/A
AC090772	N/A	N/A	N/A	N	Y	N	N/A	N/A	N/A	N/A	N/A	N/A	N/A	N/A	N/A	N/A	N/A
AC090774	N/A	N/A	N/A	N	Y	N	N/A	N/A	N/A	N/A	N/A	N/A	N/A	N/A	N/A	N/A	N/A
AC090826	N/A	N/A	N/A	N	Y	N	N/A	N/A	N/A	N/A	N/A	N/A	N/A	N/A	N/A	N/A	N/A
AC090907	N/A	N/A	N/A	N	Y	N	N/A	N/A	N/A	N/A	N/A	N/A	N/A	N/A	N/A	N/A	N/A
AC090912	N/A	N/A	N/A	N	Y	N	N/A	N/A	N/A	N/A	N/A	N/A	N/A	N/A	N/A	N/A	N/A
AC090948	N/A	N/A	N/A	N	Y	N	N/A	N/A	N/A	N/A	N/A	N/A	N/A	N/A	N/A	N/A	N/A
AC090971	N/A	N/A	N/A	N	Y	N	N/A	N/A	N/A	N/A	N/A	N/A	N/A	N/A	N/A	N/A	N/A
AC090985	N/A	N/A	N/A	N	Y	N	N/A	N/A	N/A	N/A	N/A	N/A	N/A	N/A	N/A	N/A	N/A
AC091045	N/A	N/A	N/A	N	Y	N	N/A	N/A	N/A	N/A	N/A	N/A	N/A	N/A	N/A	N/A	N/A
AC091057	N/A	N/A	N/A	N	Y	N	N/A	N/A	N/A	N/A	N/A	N/A	N/A	N/A	N/A	N/A	N/A
AC091057.6	N/A	N/A	N/A	N/A	N/A	N/A	N/A	N/A	N/A	N/A	N/A	N/A	N/A	N/A	N/A	N/A	N/A	Canonical transcript not found for gene
AC091059	N/A	N/A	N/A	N	Y	N	N/A	N/A	N/A	N/A	N/A	N/A	N/A	N/A	N/A	N/A	N/A
AC091062	N/A	N/A	N/A	N	Y	N	N/A	N/A	N/A	N/A	N/A	N/A	N/A	N/A	N/A	N/A	N/A
AC091073	N/A	N/A	N/A	N	Y	N	N/A	N/A	N/A	N/A	N/A	N/A	N/A	N/A	N/A	N/A	N/A
AC091100	N/A	N/A	N/A	N	Y	N	N/A	N/A	N/A	N/A	N/A	N/A	N/A	N/A	N/A	N/A	N/A
AC091117	N/A	N/A	N/A	N	Y	N	N/A	N/A	N/A	N/A	N/A	N/A	N/A	N/A	N/A	N/A	N/A
AC091132	N/A	N/A	N/A	N	Y	N	N/A	N/A	N/A	N/A	N/A	N/A	N/A	N/A	N/A	N/A	N/A
AC091133	N/A	N/A	N/A	N	Y	N	N/A	N/A	N/A	N/A	N/A	N/A	N/A	N/A	N/A	N/A	N/A
AC091151	N/A	N/A	N/A	N	Y	N	N/A	N/A	N/A	N/A	N/A	N/A	N/A	N/A	N/A	N/A	N/A
AC091152	N/A	N/A	N/A	N	Y	N	N/A	N/A	N/A	N/A	N/A	N/A	N/A	N/A	N/A	N/A	N/A
AC091153	N/A	N/A	N/A	N	Y	N	N/A	N/A	N/A	N/A	N/A	N/A	N/A	N/A	N/A	N/A	N/A
AC091167.7	N/A	N/A	N/A	N/A	N/A	N/A	N/A	N/A	N/A	N/A	N/A	N/A	353	29	10	29	10
AC091178	N/A	N/A	N/A	N	Y	N	N/A	N/A	N/A	N/A	N/A	N/A	N/A	N/A	N/A	N/A	N/A
AC091180	N/A	N/A	N/A	N	Y	N	N/A	N/A	N/A	N/A	N/A	N/A	N/A	N/A	N/A	N/A	N/A
AC091181	N/A	N/A	N/A	N	Y	N	N/A	N/A	N/A	N/A	N/A	N/A	N/A	N/A	N/A	N/A	N/A
AC091544	N/A	N/A	N/A	N	Y	N	N/A	N/A	N/A	N/A	N/A	N/A	N/A	N/A	N/A	N/A	N/A
AC091551.1	N/A	N/A	N/A	N/A	N/A	N/A	N/A	N/A	N/A	N/A	N/A	N/A	104	5	1	5	1
AC091576	N/A	N/A	N/A	N	Y	N	N/A	N/A	N/A	N/A	N/A	N/A	N/A	N/A	N/A	N/A	N/A
AC091588	N/A	N/A	N/A	N	Y	N	N/A	N/A	N/A	N/A	N/A	N/A	N/A	N/A	N/A	N/A	N/A
AC091607	N/A	N/A	N/A	N	Y	N	N/A	N/A	N/A	N/A	N/A	N/A	N/A	N/A	N/A	N/A	N/A
AC091736	N/A	N/A	N/A	N	Y	N	N/A	N/A	N/A	N/A	N/A	N/A	N/A	N/A	N/A	N/A	N/A
AC091938	N/A	N/A	N/A	N	Y	N	N/A	N/A	N/A	N/A	N/A	N/A	N/A	N/A	N/A	N/A	N/A
AC091959.3	N/A	N/A	N/A	N/A	N/A	N/A	N/A	N/A	N/A	N/A	N/A	N/A	216	13	4	13	4
AC091978	N/A	N/A	N/A	N	Y	N	N/A	N/A	N/A	N/A	N/A	N/A	N/A	N/A	N/A	N/A	N/A
AC091980	N/A	N/A	N/A	N	Y	N	N/A	N/A	N/A	N/A	N/A	N/A	N/A	N/A	N/A	N/A	N/A
AC092042	N/A	N/A	N/A	N	Y	N	N/A	N/A	N/A	N/A	N/A	N/A	N/A	N/A	N/A	N/A	N/A
AC092042.3	N/A	N/A	N/A	N/A	N/A	N/A	N/A	N/A	N/A	N/A	N/A	N/A	110	7	1	20	1
AC092053	N/A	N/A	N/A	N	Y	N	N/A	N/A	N/A	N/A	N/A	N/A	N/A	N/A	N/A	N/A	N/A
AC092058	N/A	N/A	N/A	N	Y	N	N/A	N/A	N/A	N/A	N/A	N/A	N/A	N/A	N/A	N/A	N/A
AC092067	N/A	N/A	N/A	N	Y	N	N/A	N/A	N/A	N/A	N/A	N/A	N/A	N/A	N/A	N/A	N/A
AC092068	N/A	N/A	N/A	N	Y	N	N/A	N/A	N/A	N/A	N/A	N/A	N/A	N/A	N/A	N/A	N/A
AC092069	N/A	N/A	N/A	N	Y	N	N/A	N/A	N/A	N/A	N/A	N/A	N/A	N/A	N/A	N/A	N/A
AC092070	N/A	N/A	N/A	N	Y	N	N/A	N/A	N/A	N/A	N/A	N/A	N/A	N/A	N/A	N/A	N/A
AC092073.1	N/A	N/A	N/A	N/A	N/A	N/A	N/A	N/A	N/A	N/A	N/A	N/A	N/A	N/A	N/A	N/A	N/A	Canonical transcript not found for gene
AC092118	N/A	N/A	N/A	N	Y	N	N/A	N/A	N/A	N/A	N/A	N/A	N/A	N/A	N/A	N/A	N/A
AC092119	N/A	N/A	N/A	N	Y	N	N/A	N/A	N/A	N/A	N/A	N/A	N/A	N/A	N/A	N/A	N/A
AC092120	N/A	N/A	N/A	N	Y	N	N/A	N/A	N/A	N/A	N/A	N/A	N/A	N/A	N/A	N/A	N/A
AC092123	N/A	N/A	N/A	N	Y	N	N/A	N/A	N/A	N/A	N/A	N/A	N/A	N/A	N/A	N/A	N/A
AC092134	N/A	N/A	N/A	N	Y	N	N/A	N/A	N/A	N/A	N/A	N/A	N/A	N/A	N/A	N/A	N/A
AC092140	N/A	N/A	N/A	N	Y	N	N/A	N/A	N/A	N/A	N/A	N/A	N/A	N/A	N/A	N/A	N/A
AC092142	N/A	N/A	N/A	N	Y	N	N/A	N/A	N/A	N/A	N/A	N/A	N/A	N/A	N/A	N/A	N/A
AC092143	N/A	N/A	N/A	N	Y	N	N/A	N/A	N/A	N/A	N/A	N/A	N/A	N/A	N/A	N/A	N/A
AC092145	N/A	N/A	N/A	N	Y	N	N/A	N/A	N/A	N/A	N/A	N/A	N/A	N/A	N/A	N/A	N/A
AC092287	N/A	N/A	N/A	N	Y	N	N/A	N/A	N/A	N/A	N/A	N/A	N/A	N/A	N/A	N/A	N/A
AC092295	N/A	N/A	N/A	N	Y	N	N/A	N/A	N/A	N/A	N/A	N/A	N/A	N/A	N/A	N/A	N/A
AC092296	N/A	N/A	N/A	N	Y	N	N/A	N/A	N/A	N/A	N/A	N/A	N/A	N/A	N/A	N/A	N/A
AC092301	N/A	N/A	N/A	N	Y	N	N/A	N/A	N/A	N/A	N/A	N/A	N/A	N/A	N/A	N/A	N/A
AC092316	N/A	N/A	N/A	N	Y	N	N/A	N/A	N/A	N/A	N/A	N/A	N/A	N/A	N/A	N/A	N/A
AC092329.3	N/A	N/A	N/A	N/A	N/A	N/A	N/A	N/A	N/A	N/A	N/A	N/A	432	38	17	38	17
AC092335	N/A	N/A	N/A	N	Y	N	N/A	N/A	N/A	N/A	N/A	N/A	N/A	N/A	N/A	N/A	N/A
AC092338	N/A	N/A	N/A	N	Y	N	N/A	N/A	N/A	N/A	N/A	N/A	N/A	N/A	N/A	N/A	N/A
AC092376	N/A	N/A	N/A	N	Y	N	N/A	N/A	N/A	N/A	N/A	N/A	N/A	N/A	N/A	N/A	N/A
AC092377	N/A	N/A	N/A	N	Y	N	N/A	N/A	N/A	N/A	N/A	N/A	N/A	N/A	N/A	N/A	N/A
AC092384	N/A	N/A	N/A	N	Y	N	N/A	N/A	N/A	N/A	N/A	N/A	N/A	N/A	N/A	N/A	N/A
AC092445	N/A	N/A	N/A	N	Y	N	N/A	N/A	N/A	N/A	N/A	N/A	N/A	N/A	N/A	N/A	N/A
AC092535	N/A	N/A	N/A	N	Y	N	N/A	N/A	N/A	N/A	N/A	N/A	N/A	N/A	N/A	N/A	N/A
AC092567	N/A	N/A	N/A	N	Y	N	N/A	N/A	N/A	N/A	N/A	N/A	N/A	N/A	N/A	N/A	N/A
AC092574	N/A	N/A	N/A	N	Y	N	N/A	N/A	N/A	N/A	N/A	N/A	N/A	N/A	N/A	N/A	N/A
AC092587.1	N/A	N/A	N/A	N/A	N/A	N/A	N/A	N/A	N/A	N/A	N/A	N/A	207	10	1	10	1
AC092611	N/A	N/A	N/A	N	Y	N	N/A	N/A	N/A	N/A	N/A	N/A	N/A	N/A	N/A	N/A	N/A
AC092636	N/A	N/A	N/A	N	Y	N	N/A	N/A	N/A	N/A	N/A	N/A	N/A	N/A	N/A	N/A	N/A
AC092640	N/A	N/A	N/A	N	Y	N	N/A	N/A	N/A	N/A	N/A	N/A	N/A	N/A	N/A	N/A	N/A
AC092645	N/A	N/A	N/A	N	Y	N	N/A	N/A	N/A	N/A	N/A	N/A	N/A	N/A	N/A	N/A	N/A
AC092647.5	N/A	N/A	N/A	N/A	N/A	N/A	N/A	N/A	N/A	N/A	N/A	N/A	993	53	13	53	13
AC092652	N/A	N/A	N/A	N	Y	N	N/A	N/A	N/A	N/A	N/A	N/A	N/A	N/A	N/A	N/A	N/A
AC092675	N/A	N/A	N/A	N	Y	N	N/A	N/A	N/A	N/A	N/A	N/A	N/A	N/A	N/A	N/A	N/A
AC092718	N/A	N/A	N/A	N	Y	N	N/A	N/A	N/A	N/A	N/A	N/A	N/A	N/A	N/A	N/A	N/A
AC092718.3	N/A	N/A	N/A	N/A	N/A	N/A	N/A	N/A	N/A	N/A	N/A	N/A	18	1	1	1	1
AC092720	N/A	N/A	N/A	N	Y	N	N/A	N/A	N/A	N/A	N/A	N/A	N/A	N/A	N/A	N/A	N/A
AC092725	N/A	N/A	N/A	N	Y	N	N/A	N/A	N/A	N/A	N/A	N/A	N/A	N/A	N/A	N/A	N/A
AC092755	N/A	N/A	N/A	N	Y	N	N/A	N/A	N/A	N/A	N/A	N/A	N/A	N/A	N/A	N/A	N/A
AC092757	N/A	N/A	N/A	N	Y	N	N/A	N/A	N/A	N/A	N/A	N/A	N/A	N/A	N/A	N/A	N/A
AC092794	N/A	N/A	N/A	N	Y	N	N/A	N/A	N/A	N/A	N/A	N/A	N/A	N/A	N/A	N/A	N/A
AC092801	N/A	N/A	N/A	N	Y	N	N/A	N/A	N/A	N/A	N/A	N/A	N/A	N/A	N/A	N/A	N/A
AC092802	N/A	N/A	N/A	N	Y	N	N/A	N/A	N/A	N/A	N/A	N/A	N/A	N/A	N/A	N/A	N/A
AC092835	N/A	N/A	N/A	Y	N	N	N/A	N/A	N/A	N/A	N/A	N/A	N/A	N/A	N/A	N/A	N/A
AC092835.1	N/A	N/A	N/A	N/A	N/A	N/A	N/A	N/A	N/A	N/A	N/A	N/A	281	18	7	18	9
AC092896	N/A	N/A	N/A	N	Y	N	N/A	N/A	N/A	N/A	N/A	N/A	N/A	N/A	N/A	N/A	N/A
AC092939	N/A	N/A	N/A	N	Y	N	N/A	N/A	N/A	N/A	N/A	N/A	N/A	N/A	N/A	N/A	N/A
AC092943	N/A	N/A	N/A	N	Y	N	N/A	N/A	N/A	N/A	N/A	N/A	N/A	N/A	N/A	N/A	N/A
AC092953	N/A	N/A	N/A	N	Y	N	N/A	N/A	N/A	N/A	N/A	N/A	N/A	N/A	N/A	N/A	N/A
AC092969	N/A	N/A	N/A	N	Y	N	N/A	N/A	N/A	N/A	N/A	N/A	N/A	N/A	N/A	N/A	N/A
AC093010	N/A	N/A	N/A	N	Y	N	N/A	N/A	N/A	N/A	N/A	N/A	N/A	N/A	N/A	N/A	N/A
AC093110	N/A	N/A	N/A	N	Y	N	N/A	N/A	N/A	N/A	N/A	N/A	N/A	N/A	N/A	N/A	N/A
AC093151	N/A	N/A	N/A	N	Y	N	N/A	N/A	N/A	N/A	N/A	N/A	N/A	N/A	N/A	N/A	N/A
AC093155.3	N/A	N/A	N/A	N/A	N/A	N/A	N/A	N/A	N/A	N/A	N/A	N/A	73	4	2	4	2
AC093227.2	N/A	N/A	N/A	N/A	N/A	N/A	N/A	N/A	N/A	N/A	N/A	N/A	185	12	2	25	2
AC093249	N/A	N/A	N/A	N	Y	N	N/A	N/A	N/A	N/A	N/A	N/A	N/A	N/A	N/A	N/A	N/A
AC093323.1	N/A	N/A	N/A	N/A	N/A	N/A	N/A	N/A	N/A	N/A	N/A	N/A	244	20	15	55	20
AC093330	N/A	N/A	N/A	N	Y	N	N/A	N/A	N/A	N/A	N/A	N/A	N/A	N/A	N/A	N/A	N/A
AC093388	N/A	N/A	N/A	N	Y	N	N/A	N/A	N/A	N/A	N/A	N/A	N/A	N/A	N/A	N/A	N/A
AC093390	N/A	N/A	N/A	N	Y	N	N/A	N/A	N/A	N/A	N/A	N/A	N/A	N/A	N/A	N/A	N/A
AC093418	N/A	N/A	N/A	N	Y	N	N/A	N/A	N/A	N/A	N/A	N/A	N/A	N/A	N/A	N/A	N/A
AC093423.3	N/A	N/A	N/A	N/A	N/A	N/A	N/A	N/A	N/A	N/A	N/A	N/A	187	6	2	6	2
AC093462	N/A	N/A	N/A	N	Y	N	N/A	N/A	N/A	N/A	N/A	N/A	N/A	N/A	N/A	N/A	N/A
AC093495	N/A	N/A	N/A	N	Y	N	N/A	N/A	N/A	N/A	N/A	N/A	N/A	N/A	N/A	N/A	N/A
AC093503	N/A	N/A	N/A	N	Y	N	N/A	N/A	N/A	N/A	N/A	N/A	N/A	N/A	N/A	N/A	N/A
AC093512	N/A	N/A	N/A	N	Y	N	N/A	N/A	N/A	N/A	N/A	N/A	N/A	N/A	N/A	N/A	N/A
AC093512.2	N/A	N/A	N/A	N/A	N/A	N/A	N/A	N/A	N/A	N/A	N/A	N/A	158	14	3	128	10
AC093525	N/A	N/A	N/A	N	Y	N	N/A	N/A	N/A	N/A	N/A	N/A	N/A	N/A	N/A	N/A	N/A
AC093525.2	N/A	N/A	N/A	N/A	N/A	N/A	N/A	N/A	N/A	N/A	N/A	N/A	117	5	3	5	3
AC093535	N/A	N/A	N/A	N	Y	N	N/A	N/A	N/A	N/A	N/A	N/A	N/A	N/A	N/A	N/A	N/A
AC093567	N/A	N/A	N/A	N	Y	N	N/A	N/A	N/A	N/A	N/A	N/A	N/A	N/A	N/A	N/A	N/A
AC093575	N/A	N/A	N/A	N	Y	N	N/A	N/A	N/A	N/A	N/A	N/A	N/A	N/A	N/A	N/A	N/A
AC093591	N/A	N/A	N/A	N	Y	N	N/A	N/A	N/A	N/A	N/A	N/A	N/A	N/A	N/A	N/A	N/A
AC093599	N/A	N/A	N/A	N	Y	N	N/A	N/A	N/A	N/A	N/A	N/A	N/A	N/A	N/A	N/A	N/A
AC093607	N/A	N/A	N/A	N	Y	N	N/A	N/A	N/A	N/A	N/A	N/A	N/A	N/A	N/A	N/A	N/A
AC093610	N/A	N/A	N/A	N	Y	N	N/A	N/A	N/A	N/A	N/A	N/A	N/A	N/A	N/A	N/A	N/A
AC093675	N/A	N/A	N/A	N	Y	N	N/A	N/A	N/A	N/A	N/A	N/A	N/A	N/A	N/A	N/A	N/A
AC093677	N/A	N/A	N/A	N	Y	N	N/A	N/A	N/A	N/A	N/A	N/A	N/A	N/A	N/A	N/A	N/A
AC093726	N/A	N/A	N/A	N	Y	N	N/A	N/A	N/A	N/A	N/A	N/A	N/A	N/A	N/A	N/A	N/A
AC093797	N/A	N/A	N/A	N	Y	N	N/A	N/A	N/A	N/A	N/A	N/A	N/A	N/A	N/A	N/A	N/A
AC093799	N/A	N/A	N/A	N	Y	N	N/A	N/A	N/A	N/A	N/A	N/A	N/A	N/A	N/A	N/A	N/A
AC093827	N/A	N/A	N/A	N	Y	N	N/A	N/A	N/A	N/A	N/A	N/A	N/A	N/A	N/A	N/A	N/A
AC093827.5	N/A	N/A	N/A	N/A	N/A	N/A	N/A	N/A	N/A	N/A	N/A	N/A	664	36	8	36	8
AC093849	N/A	N/A	N/A	N	Y	N	N/A	N/A	N/A	N/A	N/A	N/A	N/A	N/A	N/A	N/A	N/A
AC093890	N/A	N/A	N/A	N	Y	N	N/A	N/A	N/A	N/A	N/A	N/A	N/A	N/A	N/A	N/A	N/A
AC093899.2	N/A	N/A	N/A	N/A	N/A	N/A	N/A	N/A	N/A	N/A	N/A	N/A	74	10	2	10	2
AC093915	N/A	N/A	N/A	N	Y	N	N/A	N/A	N/A	N/A	N/A	N/A	N/A	N/A	N/A	N/A	N/A
AC093928	N/A	N/A	N/A	N	Y	N	N/A	N/A	N/A	N/A	N/A	N/A	N/A	N/A	N/A	N/A	N/A
AC095055	N/A	N/A	N/A	N	Y	N	N/A	N/A	N/A	N/A	N/A	N/A	N/A	N/A	N/A	N/A	N/A
AC096536	N/A	N/A	N/A	N	Y	N	N/A	N/A	N/A	N/A	N/A	N/A	N/A	N/A	N/A	N/A	N/A
AC096586	N/A	N/A	N/A	N	Y	N	N/A	N/A	N/A	N/A	N/A	N/A	N/A	N/A	N/A	N/A	N/A
AC096675	N/A	N/A	N/A	N	Y	N	N/A	N/A	N/A	N/A	N/A	N/A	N/A	N/A	N/A	N/A	N/A
AC096708	N/A	N/A	N/A	N	Y	N	N/A	N/A	N/A	N/A	N/A	N/A	N/A	N/A	N/A	N/A	N/A
AC096734	N/A	N/A	N/A	N	Y	N	N/A	N/A	N/A	N/A	N/A	N/A	N/A	N/A	N/A	N/A	N/A
AC096992	N/A	N/A	N/A	N	Y	N	N/A	N/A	N/A	N/A	N/A	N/A	N/A	N/A	N/A	N/A	N/A
AC097104.1	N/A	N/A	N/A	N/A	N/A	N/A	N/A	N/A	N/A	N/A	N/A	N/A	52	3	1	3	1
AC097358	N/A	N/A	N/A	N	Y	N	N/A	N/A	N/A	N/A	N/A	N/A	N/A	N/A	N/A	N/A	N/A
AC097359	N/A	N/A	N/A	N	Y	N	N/A	N/A	N/A	N/A	N/A	N/A	N/A	N/A	N/A	N/A	N/A
AC097376	N/A	N/A	N/A	N	Y	N	N/A	N/A	N/A	N/A	N/A	N/A	N/A	N/A	N/A	N/A	N/A
AC097381	N/A	N/A	N/A	N	Y	N	N/A	N/A	N/A	N/A	N/A	N/A	N/A	N/A	N/A	N/A	N/A
AC097382	N/A	N/A	N/A	N	Y	N	N/A	N/A	N/A	N/A	N/A	N/A	N/A	N/A	N/A	N/A	N/A
AC097448	N/A	N/A	N/A	N	Y	N	N/A	N/A	N/A	N/A	N/A	N/A	N/A	N/A	N/A	N/A	N/A
AC097459	N/A	N/A	N/A	N	Y	N	N/A	N/A	N/A	N/A	N/A	N/A	N/A	N/A	N/A	N/A	N/A
AC097462	N/A	N/A	N/A	N	Y	N	N/A	N/A	N/A	N/A	N/A	N/A	N/A	N/A	N/A	N/A	N/A
AC097467	N/A	N/A	N/A	N	Y	N	N/A	N/A	N/A	N/A	N/A	N/A	N/A	N/A	N/A	N/A	N/A
AC097468	N/A	N/A	N/A	N	Y	N	N/A	N/A	N/A	N/A	N/A	N/A	N/A	N/A	N/A	N/A	N/A
AC097478	N/A	N/A	N/A	N	Y	N	N/A	N/A	N/A	N/A	N/A	N/A	N/A	N/A	N/A	N/A	N/A
AC097505	N/A	N/A	N/A	N	Y	N	N/A	N/A	N/A	N/A	N/A	N/A	N/A	N/A	N/A	N/A	N/A
AC097537	N/A	N/A	N/A	N	Y	N	N/A	N/A	N/A	N/A	N/A	N/A	N/A	N/A	N/A	N/A	N/A
AC097634	N/A	N/A	N/A	N	Y	N	N/A	N/A	N/A	N/A	N/A	N/A	N/A	N/A	N/A	N/A	N/A
AC097634.4	N/A	N/A	N/A	N/A	N/A	N/A	N/A	N/A	N/A	N/A	N/A	N/A	973	78	10	79	10
AC097636.2	N/A	N/A	N/A	N/A	N/A	N/A	N/A	N/A	N/A	N/A	N/A	N/A	1165	75	2	235	3
AC097641	N/A	N/A	N/A	N	Y	N	N/A	N/A	N/A	N/A	N/A	N/A	N/A	N/A	N/A	N/A	N/A
AC097658	N/A	N/A	N/A	N	Y	N	N/A	N/A	N/A	N/A	N/A	N/A	N/A	N/A	N/A	N/A	N/A
AC097709	N/A	N/A	N/A	N	Y	N	N/A	N/A	N/A	N/A	N/A	N/A	N/A	N/A	N/A	N/A	N/A
AC098484	N/A	N/A	N/A	N	Y	N	N/A	N/A	N/A	N/A	N/A	N/A	N/A	N/A	N/A	N/A	N/A
AC098582.1	N/A	N/A	N/A	N/A	N/A	N/A	N/A	N/A	N/A	N/A	N/A	N/A	348	25	10	25	10
AC098588.2	N/A	N/A	N/A	N/A	N/A	N/A	N/A	N/A	N/A	N/A	N/A	N/A	930	58	13	58	13
AC098595	N/A	N/A	N/A	N	Y	N	N/A	N/A	N/A	N/A	N/A	N/A	N/A	N/A	N/A	N/A	N/A
AC098798	N/A	N/A	N/A	N	Y	N	N/A	N/A	N/A	N/A	N/A	N/A	N/A	N/A	N/A	N/A	N/A
AC098818	N/A	N/A	N/A	N	Y	N	N/A	N/A	N/A	N/A	N/A	N/A	N/A	N/A	N/A	N/A	N/A
AC098848	N/A	N/A	N/A	N	Y	N	N/A	N/A	N/A	N/A	N/A	N/A	N/A	N/A	N/A	N/A	N/A
AC098934	N/A	N/A	N/A	N	Y	N	N/A	N/A	N/A	N/A	N/A	N/A	N/A	N/A	N/A	N/A	N/A
AC099050	N/A	N/A	N/A	N	Y	N	N/A	N/A	N/A	N/A	N/A	N/A	N/A	N/A	N/A	N/A	N/A
AC099063	N/A	N/A	N/A	N	Y	N	N/A	N/A	N/A	N/A	N/A	N/A	N/A	N/A	N/A	N/A	N/A
AC099313	N/A	N/A	N/A	N	Y	N	N/A	N/A	N/A	N/A	N/A	N/A	N/A	N/A	N/A	N/A	N/A
AC099314	N/A	N/A	N/A	N	Y	N	N/A	N/A	N/A	N/A	N/A	N/A	N/A	N/A	N/A	N/A	N/A
AC099329	N/A	N/A	N/A	N	Y	N	N/A	N/A	N/A	N/A	N/A	N/A	N/A	N/A	N/A	N/A	N/A
AC099489	N/A	N/A	N/A	N	Y	N	N/A	N/A	N/A	N/A	N/A	N/A	N/A	N/A	N/A	N/A	N/A
AC099501	N/A	N/A	N/A	N	Y	N	N/A	N/A	N/A	N/A	N/A	N/A	N/A	N/A	N/A	N/A	N/A
AC099506	N/A	N/A	N/A	N	Y	N	N/A	N/A	N/A	N/A	N/A	N/A	N/A	N/A	N/A	N/A	N/A
AC099508	N/A	N/A	N/A	N	Y	N	N/A	N/A	N/A	N/A	N/A	N/A	N/A	N/A	N/A	N/A	N/A
AC099518	N/A	N/A	N/A	N	Y	N	N/A	N/A	N/A	N/A	N/A	N/A	N/A	N/A	N/A	N/A	N/A
AC099535	N/A	N/A	N/A	N	Y	N	N/A	N/A	N/A	N/A	N/A	N/A	N/A	N/A	N/A	N/A	N/A
AC099677	N/A	N/A	N/A	N	Y	N	N/A	N/A	N/A	N/A	N/A	N/A	N/A	N/A	N/A	N/A	N/A
AC099684	N/A	N/A	N/A	N	Y	N	N/A	N/A	N/A	N/A	N/A	N/A	N/A	N/A	N/A	N/A	N/A
AC099778	N/A	N/A	N/A	N	Y	N	N/A	N/A	N/A	N/A	N/A	N/A	N/A	N/A	N/A	N/A	N/A
AC099786	N/A	N/A	N/A	N	Y	N	N/A	N/A	N/A	N/A	N/A	N/A	N/A	N/A	N/A	N/A	N/A
AC099850	N/A	N/A	N/A	N	Y	N	N/A	N/A	N/A	N/A	N/A	N/A	N/A	N/A	N/A	N/A	N/A
AC100775	N/A	N/A	N/A	N	Y	N	N/A	N/A	N/A	N/A	N/A	N/A	N/A	N/A	N/A	N/A	N/A
AC100778	N/A	N/A	N/A	N	Y	N	N/A	N/A	N/A	N/A	N/A	N/A	N/A	N/A	N/A	N/A	N/A
AC100786	N/A	N/A	N/A	N	Y	N	N/A	N/A	N/A	N/A	N/A	N/A	N/A	N/A	N/A	N/A	N/A
AC100788	N/A	N/A	N/A	N	Y	N	N/A	N/A	N/A	N/A	N/A	N/A	N/A	N/A	N/A	N/A	N/A
AC100791	N/A	N/A	N/A	N	Y	N	N/A	N/A	N/A	N/A	N/A	N/A	N/A	N/A	N/A	N/A	N/A
AC100793	N/A	N/A	N/A	N	Y	N	N/A	N/A	N/A	N/A	N/A	N/A	N/A	N/A	N/A	N/A	N/A
AC100800	N/A	N/A	N/A	N	Y	N	N/A	N/A	N/A	N/A	N/A	N/A	N/A	N/A	N/A	N/A	N/A
AC100803	N/A	N/A	N/A	N	Y	N	N/A	N/A	N/A	N/A	N/A	N/A	N/A	N/A	N/A	N/A	N/A
AC100810	N/A	N/A	N/A	N	Y	N	N/A	N/A	N/A	N/A	N/A	N/A	N/A	N/A	N/A	N/A	N/A
AC100830	N/A	N/A	N/A	N	Y	N	N/A	N/A	N/A	N/A	N/A	N/A	N/A	N/A	N/A	N/A	N/A
AC100835	N/A	N/A	N/A	N	Y	N	N/A	N/A	N/A	N/A	N/A	N/A	N/A	N/A	N/A	N/A	N/A
AC100839	N/A	N/A	N/A	N	Y	N	N/A	N/A	N/A	N/A	N/A	N/A	N/A	N/A	N/A	N/A	N/A
AC100843	N/A	N/A	N/A	N	Y	N	N/A	N/A	N/A	N/A	N/A	N/A	N/A	N/A	N/A	N/A	N/A
AC100861	N/A	N/A	N/A	N	Y	N	N/A	N/A	N/A	N/A	N/A	N/A	N/A	N/A	N/A	N/A	N/A
AC103591	N/A	N/A	N/A	N	Y	N	N/A	N/A	N/A	N/A	N/A	N/A	N/A	N/A	N/A	N/A	N/A
AC103691	N/A	N/A	N/A	N	Y	N	N/A	N/A	N/A	N/A	N/A	N/A	N/A	N/A	N/A	N/A	N/A
AC103724	N/A	N/A	N/A	N	Y	N	N/A	N/A	N/A	N/A	N/A	N/A	N/A	N/A	N/A	N/A	N/A
AC103739	N/A	N/A	N/A	N	Y	N	N/A	N/A	N/A	N/A	N/A	N/A	N/A	N/A	N/A	N/A	N/A
AC103809	N/A	N/A	N/A	N	Y	N	N/A	N/A	N/A	N/A	N/A	N/A	N/A	N/A	N/A	N/A	N/A
AC103810	N/A	N/A	N/A	N	Y	N	N/A	N/A	N/A	N/A	N/A	N/A	N/A	N/A	N/A	N/A	N/A
AC103858	N/A	N/A	N/A	N	Y	N	N/A	N/A	N/A	N/A	N/A	N/A	N/A	N/A	N/A	N/A	N/A
AC103876	N/A	N/A	N/A	N	Y	N	N/A	N/A	N/A	N/A	N/A	N/A	N/A	N/A	N/A	N/A	N/A
AC103974	N/A	N/A	N/A	N	Y	N	N/A	N/A	N/A	N/A	N/A	N/A	N/A	N/A	N/A	N/A	N/A
AC104002	N/A	N/A	N/A	N	Y	N	N/A	N/A	N/A	N/A	N/A	N/A	N/A	N/A	N/A	N/A	N/A
AC104078	N/A	N/A	N/A	N	Y	N	N/A	N/A	N/A	N/A	N/A	N/A	N/A	N/A	N/A	N/A	N/A
AC104109.3	N/A	N/A	N/A	N/A	N/A	N/A	N/A	N/A	N/A	N/A	N/A	N/A	210	8	6	8	6
AC104123	N/A	N/A	N/A	N	Y	N	N/A	N/A	N/A	N/A	N/A	N/A	N/A	N/A	N/A	N/A	N/A
AC104129	N/A	N/A	N/A	N	Y	N	N/A	N/A	N/A	N/A	N/A	N/A	N/A	N/A	N/A	N/A	N/A
AC104187	N/A	N/A	N/A	N	Y	N	N/A	N/A	N/A	N/A	N/A	N/A	N/A	N/A	N/A	N/A	N/A
AC104316	N/A	N/A	N/A	N	Y	N	N/A	N/A	N/A	N/A	N/A	N/A	N/A	N/A	N/A	N/A	N/A
AC104365	N/A	N/A	N/A	N	Y	N	N/A	N/A	N/A	N/A	N/A	N/A	N/A	N/A	N/A	N/A	N/A
AC104423	N/A	N/A	N/A	N	Y	N	N/A	N/A	N/A	N/A	N/A	N/A	N/A	N/A	N/A	N/A	N/A
AC104452.1	N/A	N/A	N/A	N/A	N/A	N/A	N/A	N/A	N/A	N/A	N/A	N/A	71	7	2	8	2
AC104459	N/A	N/A	N/A	N	Y	N	N/A	N/A	N/A	N/A	N/A	N/A	N/A	N/A	N/A	N/A	N/A
AC104461	N/A	N/A	N/A	N	Y	N	N/A	N/A	N/A	N/A	N/A	N/A	N/A	N/A	N/A	N/A	N/A
AC104472.3	N/A	N/A	N/A	N/A	N/A	N/A	N/A	N/A	N/A	N/A	N/A	N/A	445	27	17	27	17
AC104506	N/A	N/A	N/A	N	Y	N	N/A	N/A	N/A	N/A	N/A	N/A	N/A	N/A	N/A	N/A	N/A
AC104521	N/A	N/A	N/A	N	Y	N	N/A	N/A	N/A	N/A	N/A	N/A	N/A	N/A	N/A	N/A	N/A
AC104532	N/A	N/A	N/A	N	Y	N	N/A	N/A	N/A	N/A	N/A	N/A	N/A	N/A	N/A	N/A	N/A
AC104532.1	N/A	N/A	N/A	N/A	N/A	N/A	N/A	N/A	N/A	N/A	N/A	N/A	50	1	1	1	1
AC104534	N/A	N/A	N/A	N	Y	N	N/A	N/A	N/A	N/A	N/A	N/A	N/A	N/A	N/A	N/A	N/A
AC104564	N/A	N/A	N/A	N	Y	N	N/A	N/A	N/A	N/A	N/A	N/A	N/A	N/A	N/A	N/A	N/A
AC104590	N/A	N/A	N/A	N	Y	N	N/A	N/A	N/A	N/A	N/A	N/A	N/A	N/A	N/A	N/A	N/A
AC104623	N/A	N/A	N/A	N	Y	N	N/A	N/A	N/A	N/A	N/A	N/A	N/A	N/A	N/A	N/A	N/A
AC104656	N/A	N/A	N/A	N	Y	N	N/A	N/A	N/A	N/A	N/A	N/A	N/A	N/A	N/A	N/A	N/A
AC104657	N/A	N/A	N/A	N	Y	N	N/A	N/A	N/A	N/A	N/A	N/A	N/A	N/A	N/A	N/A	N/A
AC104667	N/A	N/A	N/A	N	Y	N	N/A	N/A	N/A	N/A	N/A	N/A	N/A	N/A	N/A	N/A	N/A
AC104758	N/A	N/A	N/A	N	Y	N	N/A	N/A	N/A	N/A	N/A	N/A	N/A	N/A	N/A	N/A	N/A
AC104781	N/A	N/A	N/A	N	Y	N	N/A	N/A	N/A	N/A	N/A	N/A	N/A	N/A	N/A	N/A	N/A
AC104794	N/A	N/A	N/A	N	Y	N	N/A	N/A	N/A	N/A	N/A	N/A	N/A	N/A	N/A	N/A	N/A
AC104841	N/A	N/A	N/A	N	Y	N	N/A	N/A	N/A	N/A	N/A	N/A	N/A	N/A	N/A	N/A	N/A
AC104850	N/A	N/A	N/A	N	Y	N	N/A	N/A	N/A	N/A	N/A	N/A	N/A	N/A	N/A	N/A	N/A
AC104938	N/A	N/A	N/A	N	Y	N	N/A	N/A	N/A	N/A	N/A	N/A	N/A	N/A	N/A	N/A	N/A
AC104971	N/A	N/A	N/A	N	Y	N	N/A	N/A	N/A	N/A	N/A	N/A	N/A	N/A	N/A	N/A	N/A
AC104982	N/A	N/A	N/A	N	Y	N	N/A	N/A	N/A	N/A	N/A	N/A	N/A	N/A	N/A	N/A	N/A
AC104984	N/A	N/A	N/A	N	Y	N	N/A	N/A	N/A	N/A	N/A	N/A	N/A	N/A	N/A	N/A	N/A
AC104985	N/A	N/A	N/A	N	Y	N	N/A	N/A	N/A	N/A	N/A	N/A	N/A	N/A	N/A	N/A	N/A
AC104996	N/A	N/A	N/A	N	Y	N	N/A	N/A	N/A	N/A	N/A	N/A	N/A	N/A	N/A	N/A	N/A
AC105001	N/A	N/A	N/A	N	Y	N	N/A	N/A	N/A	N/A	N/A	N/A	N/A	N/A	N/A	N/A	N/A
AC105020	N/A	N/A	N/A	N	Y	N	N/A	N/A	N/A	N/A	N/A	N/A	N/A	N/A	N/A	N/A	N/A
AC105101	N/A	N/A	N/A	N	Y	N	N/A	N/A	N/A	N/A	N/A	N/A	N/A	N/A	N/A	N/A	N/A
AC105105	N/A	N/A	N/A	N	Y	N	N/A	N/A	N/A	N/A	N/A	N/A	N/A	N/A	N/A	N/A	N/A
AC105114	N/A	N/A	N/A	N	Y	N	N/A	N/A	N/A	N/A	N/A	N/A	N/A	N/A	N/A	N/A	N/A
AC105133	N/A	N/A	N/A	N	Y	N	N/A	N/A	N/A	N/A	N/A	N/A	N/A	N/A	N/A	N/A	N/A
AC105206	N/A	N/A	N/A	N	Y	N	N/A	N/A	N/A	N/A	N/A	N/A	N/A	N/A	N/A	N/A	N/A
AC105230	N/A	N/A	N/A	N	Y	N	N/A	N/A	N/A	N/A	N/A	N/A	N/A	N/A	N/A	N/A	N/A
AC105285	N/A	N/A	N/A	N	Y	N	N/A	N/A	N/A	N/A	N/A	N/A	N/A	N/A	N/A	N/A	N/A
AC105328	N/A	N/A	N/A	N	Y	N	N/A	N/A	N/A	N/A	N/A	N/A	N/A	N/A	N/A	N/A	N/A
AC105339	N/A	N/A	N/A	N	Y	N	N/A	N/A	N/A	N/A	N/A	N/A	N/A	N/A	N/A	N/A	N/A
AC105402	N/A	N/A	N/A	N	Y	N	N/A	N/A	N/A	N/A	N/A	N/A	N/A	N/A	N/A	N/A	N/A
AC105411	N/A	N/A	N/A	N	Y	N	N/A	N/A	N/A	N/A	N/A	N/A	N/A	N/A	N/A	N/A	N/A
AC105460	N/A	N/A	N/A	N	Y	N	N/A	N/A	N/A	N/A	N/A	N/A	N/A	N/A	N/A	N/A	N/A
AC105935	N/A	N/A	N/A	N	Y	N	N/A	N/A	N/A	N/A	N/A	N/A	N/A	N/A	N/A	N/A	N/A
AC106037	N/A	N/A	N/A	N	Y	N	N/A	N/A	N/A	N/A	N/A	N/A	N/A	N/A	N/A	N/A	N/A
AC106707	N/A	N/A	N/A	N	Y	N	N/A	N/A	N/A	N/A	N/A	N/A	N/A	N/A	N/A	N/A	N/A
AC106739	N/A	N/A	N/A	N	Y	N	N/A	N/A	N/A	N/A	N/A	N/A	N/A	N/A	N/A	N/A	N/A
AC106741.1	N/A	N/A	N/A	N/A	N/A	N/A	N/A	N/A	N/A	N/A	N/A	N/A	375	34	10	34	10
AC106743	N/A	N/A	N/A	N	Y	N	N/A	N/A	N/A	N/A	N/A	N/A	N/A	N/A	N/A	N/A	N/A
AC106772	N/A	N/A	N/A	N	Y	N	N/A	N/A	N/A	N/A	N/A	N/A	N/A	N/A	N/A	N/A	N/A
AC106779	N/A	N/A	N/A	N	Y	N	N/A	N/A	N/A	N/A	N/A	N/A	N/A	N/A	N/A	N/A	N/A
AC106782	N/A	N/A	N/A	N	Y	N	N/A	N/A	N/A	N/A	N/A	N/A	N/A	N/A	N/A	N/A	N/A
AC106795	N/A	N/A	N/A	N	Y	N	N/A	N/A	N/A	N/A	N/A	N/A	N/A	N/A	N/A	N/A	N/A
AC106796	N/A	N/A	N/A	N	Y	N	N/A	N/A	N/A	N/A	N/A	N/A	N/A	N/A	N/A	N/A	N/A
AC106818	N/A	N/A	N/A	N	Y	N	N/A	N/A	N/A	N/A	N/A	N/A	N/A	N/A	N/A	N/A	N/A
AC106820	N/A	N/A	N/A	N	Y	N	N/A	N/A	N/A	N/A	N/A	N/A	N/A	N/A	N/A	N/A	N/A
AC106845	N/A	N/A	N/A	N	Y	N	N/A	N/A	N/A	N/A	N/A	N/A	N/A	N/A	N/A	N/A	N/A
AC106865	N/A	N/A	N/A	N	Y	N	N/A	N/A	N/A	N/A	N/A	N/A	N/A	N/A	N/A	N/A	N/A
AC106873	N/A	N/A	N/A	N	Y	N	N/A	N/A	N/A	N/A	N/A	N/A	N/A	N/A	N/A	N/A	N/A
AC106876	N/A	N/A	N/A	N	Y	N	N/A	N/A	N/A	N/A	N/A	N/A	N/A	N/A	N/A	N/A	N/A
AC106881	N/A	N/A	N/A	N	Y	N	N/A	N/A	N/A	N/A	N/A	N/A	N/A	N/A	N/A	N/A	N/A
AC106897	N/A	N/A	N/A	N	Y	N	N/A	N/A	N/A	N/A	N/A	N/A	N/A	N/A	N/A	N/A	N/A
AC107021	N/A	N/A	N/A	N	Y	N	N/A	N/A	N/A	N/A	N/A	N/A	N/A	N/A	N/A	N/A	N/A
AC107031	N/A	N/A	N/A	N	Y	N	N/A	N/A	N/A	N/A	N/A	N/A	N/A	N/A	N/A	N/A	N/A
AC107050	N/A	N/A	N/A	N	Y	N	N/A	N/A	N/A	N/A	N/A	N/A	N/A	N/A	N/A	N/A	N/A
AC107068	N/A	N/A	N/A	N	Y	N	N/A	N/A	N/A	N/A	N/A	N/A	N/A	N/A	N/A	N/A	N/A
AC107081	N/A	N/A	N/A	N	Y	N	N/A	N/A	N/A	N/A	N/A	N/A	N/A	N/A	N/A	N/A	N/A
AC107222	N/A	N/A	N/A	N	Y	N	N/A	N/A	N/A	N/A	N/A	N/A	N/A	N/A	N/A	N/A	N/A
AC107223	N/A	N/A	N/A	N	Y	N	N/A	N/A	N/A	N/A	N/A	N/A	N/A	N/A	N/A	N/A	N/A
AC107241	N/A	N/A	N/A	N	Y	N	N/A	N/A	N/A	N/A	N/A	N/A	N/A	N/A	N/A	N/A	N/A
AC107373	N/A	N/A	N/A	N	Y	N	N/A	N/A	N/A	N/A	N/A	N/A	N/A	N/A	N/A	N/A	N/A
AC107375	N/A	N/A	N/A	N	Y	N	N/A	N/A	N/A	N/A	N/A	N/A	N/A	N/A	N/A	N/A	N/A
AC107464	N/A	N/A	N/A	N	Y	N	N/A	N/A	N/A	N/A	N/A	N/A	N/A	N/A	N/A	N/A	N/A
AC107871.1	N/A	N/A	N/A	N/A	N/A	N/A	N/A	N/A	N/A	N/A	N/A	N/A	134	3	1	4	2
AC107884	N/A	N/A	N/A	N	Y	N	N/A	N/A	N/A	N/A	N/A	N/A	N/A	N/A	N/A	N/A	N/A
AC107911	N/A	N/A	N/A	N	Y	N	N/A	N/A	N/A	N/A	N/A	N/A	N/A	N/A	N/A	N/A	N/A
AC107959	N/A	N/A	N/A	N	Y	N	N/A	N/A	N/A	N/A	N/A	N/A	N/A	N/A	N/A	N/A	N/A
AC107959.5	N/A	N/A	N/A	N/A	N/A	N/A	N/A	N/A	N/A	N/A	N/A	N/A	513	31	6	31	6
AC107982	N/A	N/A	N/A	N	Y	N	N/A	N/A	N/A	N/A	N/A	N/A	N/A	N/A	N/A	N/A	N/A
AC108050	N/A	N/A	N/A	N	Y	N	N/A	N/A	N/A	N/A	N/A	N/A	N/A	N/A	N/A	N/A	N/A
AC108053	N/A	N/A	N/A	N	Y	N	N/A	N/A	N/A	N/A	N/A	N/A	N/A	N/A	N/A	N/A	N/A
AC108058	N/A	N/A	N/A	N	Y	N	N/A	N/A	N/A	N/A	N/A	N/A	N/A	N/A	N/A	N/A	N/A
AC108097	N/A	N/A	N/A	N	Y	N	N/A	N/A	N/A	N/A	N/A	N/A	N/A	N/A	N/A	N/A	N/A
AC108134	N/A	N/A	N/A	N	Y	N	N/A	N/A	N/A	N/A	N/A	N/A	N/A	N/A	N/A	N/A	N/A
AC108168	N/A	N/A	N/A	N	Y	N	N/A	N/A	N/A	N/A	N/A	N/A	N/A	N/A	N/A	N/A	N/A
AC108448	N/A	N/A	N/A	N	Y	N	N/A	N/A	N/A	N/A	N/A	N/A	N/A	N/A	N/A	N/A	N/A
AC108449	N/A	N/A	N/A	N	Y	N	N/A	N/A	N/A	N/A	N/A	N/A	N/A	N/A	N/A	N/A	N/A
AC108451	N/A	N/A	N/A	N	Y	N	N/A	N/A	N/A	N/A	N/A	N/A	N/A	N/A	N/A	N/A	N/A
AC108471	N/A	N/A	N/A	N	Y	N	N/A	N/A	N/A	N/A	N/A	N/A	N/A	N/A	N/A	N/A	N/A
AC108488.2	N/A	N/A	N/A	N/A	N/A	N/A	N/A	N/A	N/A	N/A	N/A	N/A	73	7	4	7	5
AC108673	N/A	N/A	N/A	N	Y	N	N/A	N/A	N/A	N/A	N/A	N/A	N/A	N/A	N/A	N/A	N/A
AC108860	N/A	N/A	N/A	N	Y	N	N/A	N/A	N/A	N/A	N/A	N/A	N/A	N/A	N/A	N/A	N/A
AC108861	N/A	N/A	N/A	N	Y	N	N/A	N/A	N/A	N/A	N/A	N/A	N/A	N/A	N/A	N/A	N/A
AC108866	N/A	N/A	N/A	N	Y	N	N/A	N/A	N/A	N/A	N/A	N/A	N/A	N/A	N/A	N/A	N/A
AC109129	N/A	N/A	N/A	N	Y	N	N/A	N/A	N/A	N/A	N/A	N/A	N/A	N/A	N/A	N/A	N/A
AC109133	N/A	N/A	N/A	N	Y	N	N/A	N/A	N/A	N/A	N/A	N/A	N/A	N/A	N/A	N/A	N/A
AC109347	N/A	N/A	N/A	N	Y	N	N/A	N/A	N/A	N/A	N/A	N/A	N/A	N/A	N/A	N/A	N/A
AC109441	N/A	N/A	N/A	N	Y	N	N/A	N/A	N/A	N/A	N/A	N/A	N/A	N/A	N/A	N/A	N/A
AC109446	N/A	N/A	N/A	N	Y	N	N/A	N/A	N/A	N/A	N/A	N/A	N/A	N/A	N/A	N/A	N/A
AC109449	N/A	N/A	N/A	N	Y	N	N/A	N/A	N/A	N/A	N/A	N/A	N/A	N/A	N/A	N/A	N/A
AC109460	N/A	N/A	N/A	N	Y	N	N/A	N/A	N/A	N/A	N/A	N/A	N/A	N/A	N/A	N/A	N/A
AC109462	N/A	N/A	N/A	N	Y	N	N/A	N/A	N/A	N/A	N/A	N/A	N/A	N/A	N/A	N/A	N/A
AC109597	N/A	N/A	N/A	N	Y	N	N/A	N/A	N/A	N/A	N/A	N/A	N/A	N/A	N/A	N/A	N/A
AC109925	N/A	N/A	N/A	N	Y	N	N/A	N/A	N/A	N/A	N/A	N/A	N/A	N/A	N/A	N/A	N/A
AC110015	N/A	N/A	N/A	N	Y	N	N/A	N/A	N/A	N/A	N/A	N/A	N/A	N/A	N/A	N/A	N/A
AC110285	N/A	N/A	N/A	N	Y	N	N/A	N/A	N/A	N/A	N/A	N/A	N/A	N/A	N/A	N/A	N/A
AC110491	N/A	N/A	N/A	N	Y	N	N/A	N/A	N/A	N/A	N/A	N/A	N/A	N/A	N/A	N/A	N/A
AC110597	N/A	N/A	N/A	N	Y	N	N/A	N/A	N/A	N/A	N/A	N/A	N/A	N/A	N/A	N/A	N/A
AC110603	N/A	N/A	N/A	N	Y	N	N/A	N/A	N/A	N/A	N/A	N/A	N/A	N/A	N/A	N/A	N/A
AC110611	N/A	N/A	N/A	N	Y	N	N/A	N/A	N/A	N/A	N/A	N/A	N/A	N/A	N/A	N/A	N/A
AC110619	N/A	N/A	N/A	N	Y	N	N/A	N/A	N/A	N/A	N/A	N/A	N/A	N/A	N/A	N/A	N/A
AC110620	N/A	N/A	N/A	N	Y	N	N/A	N/A	N/A	N/A	N/A	N/A	N/A	N/A	N/A	N/A	N/A
AC110792	N/A	N/A	N/A	N	Y	N	N/A	N/A	N/A	N/A	N/A	N/A	N/A	N/A	N/A	N/A	N/A
AC110813	N/A	N/A	N/A	N	Y	N	N/A	N/A	N/A	N/A	N/A	N/A	N/A	N/A	N/A	N/A	N/A
AC111000	N/A	N/A	N/A	N	Y	N	N/A	N/A	N/A	N/A	N/A	N/A	N/A	N/A	N/A	N/A	N/A
AC111170	N/A	N/A	N/A	N	Y	N	N/A	N/A	N/A	N/A	N/A	N/A	N/A	N/A	N/A	N/A	N/A
AC111182	N/A	N/A	N/A	N	Y	N	N/A	N/A	N/A	N/A	N/A	N/A	N/A	N/A	N/A	N/A	N/A
AC111194	N/A	N/A	N/A	N	Y	N	N/A	N/A	N/A	N/A	N/A	N/A	N/A	N/A	N/A	N/A	N/A
AC112196	N/A	N/A	N/A	N	Y	N	N/A	N/A	N/A	N/A	N/A	N/A	N/A	N/A	N/A	N/A	N/A
AC112236	N/A	N/A	N/A	N	Y	N	N/A	N/A	N/A	N/A	N/A	N/A	N/A	N/A	N/A	N/A	N/A
AC112254	N/A	N/A	N/A	N	Y	N	N/A	N/A	N/A	N/A	N/A	N/A	N/A	N/A	N/A	N/A	N/A
AC112482	N/A	N/A	N/A	N	Y	N	N/A	N/A	N/A	N/A	N/A	N/A	N/A	N/A	N/A	N/A	N/A
AC112503	N/A	N/A	N/A	N	Y	N	N/A	N/A	N/A	N/A	N/A	N/A	N/A	N/A	N/A	N/A	N/A
AC112907	N/A	N/A	N/A	N	Y	N	N/A	N/A	N/A	N/A	N/A	N/A	N/A	N/A	N/A	N/A	N/A
AC113133	N/A	N/A	N/A	N	Y	N	N/A	N/A	N/A	N/A	N/A	N/A	N/A	N/A	N/A	N/A	N/A
AC113189	N/A	N/A	N/A	N	Y	N	N/A	N/A	N/A	N/A	N/A	N/A	N/A	N/A	N/A	N/A	N/A
AC113194	N/A	N/A	N/A	N	Y	N	N/A	N/A	N/A	N/A	N/A	N/A	N/A	N/A	N/A	N/A	N/A
AC113208	N/A	N/A	N/A	N	Y	N	N/A	N/A	N/A	N/A	N/A	N/A	N/A	N/A	N/A	N/A	N/A
AC113348.2	N/A	N/A	N/A	N/A	N/A	N/A	N/A	N/A	N/A	N/A	N/A	N/A	313	21	2	21	2
AC113349	N/A	N/A	N/A	N	Y	N	N/A	N/A	N/A	N/A	N/A	N/A	N/A	N/A	N/A	N/A	N/A
AC113382	N/A	N/A	N/A	N	Y	N	N/A	N/A	N/A	N/A	N/A	N/A	N/A	N/A	N/A	N/A	N/A
AC113410	N/A	N/A	N/A	N	Y	N	N/A	N/A	N/A	N/A	N/A	N/A	N/A	N/A	N/A	N/A	N/A
AC113615	N/A	N/A	N/A	N	Y	N	N/A	N/A	N/A	N/A	N/A	N/A	N/A	N/A	N/A	N/A	N/A
AC114271	N/A	N/A	N/A	N	Y	N	N/A	N/A	N/A	N/A	N/A	N/A	N/A	N/A	N/A	N/A	N/A
AC114488	N/A	N/A	N/A	N	Y	N	N/A	N/A	N/A	N/A	N/A	N/A	N/A	N/A	N/A	N/A	N/A
AC114490.2	N/A	N/A	N/A	N/A	N/A	N/A	N/A	N/A	N/A	N/A	N/A	N/A	185	11	7	11	7
AC114760	N/A	N/A	N/A	N	Y	N	N/A	N/A	N/A	N/A	N/A	N/A	N/A	N/A	N/A	N/A	N/A
AC114802	N/A	N/A	N/A	N	Y	N	N/A	N/A	N/A	N/A	N/A	N/A	N/A	N/A	N/A	N/A	N/A
AC114810	N/A	N/A	N/A	N	Y	N	N/A	N/A	N/A	N/A	N/A	N/A	N/A	N/A	N/A	N/A	N/A
AC114811	N/A	N/A	N/A	N	Y	N	N/A	N/A	N/A	N/A	N/A	N/A	N/A	N/A	N/A	N/A	N/A
AC114936	N/A	N/A	N/A	N	Y	N	N/A	N/A	N/A	N/A	N/A	N/A	N/A	N/A	N/A	N/A	N/A
AC114939	N/A	N/A	N/A	N	Y	N	N/A	N/A	N/A	N/A	N/A	N/A	N/A	N/A	N/A	N/A	N/A
AC114947	N/A	N/A	N/A	N	Y	N	N/A	N/A	N/A	N/A	N/A	N/A	N/A	N/A	N/A	N/A	N/A
AC115090	N/A	N/A	N/A	N	Y	N	N/A	N/A	N/A	N/A	N/A	N/A	N/A	N/A	N/A	N/A	N/A
AC115099	N/A	N/A	N/A	N	Y	N	N/A	N/A	N/A	N/A	N/A	N/A	N/A	N/A	N/A	N/A	N/A
AC115102	N/A	N/A	N/A	N	Y	N	N/A	N/A	N/A	N/A	N/A	N/A	N/A	N/A	N/A	N/A	N/A
AC115282	N/A	N/A	N/A	N	Y	N	N/A	N/A	N/A	N/A	N/A	N/A	N/A	N/A	N/A	N/A	N/A
AC115618	N/A	N/A	N/A	N	Y	N	N/A	N/A	N/A	N/A	N/A	N/A	N/A	N/A	N/A	N/A	N/A
AC115989	N/A	N/A	N/A	N	Y	N	N/A	N/A	N/A	N/A	N/A	N/A	N/A	N/A	N/A	N/A	N/A
AC116003	N/A	N/A	N/A	N	Y	N	N/A	N/A	N/A	N/A	N/A	N/A	N/A	N/A	N/A	N/A	N/A
AC116025	N/A	N/A	N/A	N	Y	N	N/A	N/A	N/A	N/A	N/A	N/A	N/A	N/A	N/A	N/A	N/A
AC116158	N/A	N/A	N/A	N	Y	N	N/A	N/A	N/A	N/A	N/A	N/A	N/A	N/A	N/A	N/A	N/A
AC116312	N/A	N/A	N/A	N	Y	N	N/A	N/A	N/A	N/A	N/A	N/A	N/A	N/A	N/A	N/A	N/A
AC116348	N/A	N/A	N/A	N	Y	N	N/A	N/A	N/A	N/A	N/A	N/A	N/A	N/A	N/A	N/A	N/A
AC116366.3	N/A	N/A	N/A	N/A	N/A	N/A	N/A	N/A	N/A	N/A	N/A	N/A	536	35	7	93	10
AC116407	N/A	N/A	N/A	N	Y	N	N/A	N/A	N/A	N/A	N/A	N/A	N/A	N/A	N/A	N/A	N/A
AC116428	N/A	N/A	N/A	N	Y	N	N/A	N/A	N/A	N/A	N/A	N/A	N/A	N/A	N/A	N/A	N/A
AC116535	N/A	N/A	N/A	N	Y	N	N/A	N/A	N/A	N/A	N/A	N/A	N/A	N/A	N/A	N/A	N/A
AC116552	N/A	N/A	N/A	N	Y	N	N/A	N/A	N/A	N/A	N/A	N/A	N/A	N/A	N/A	N/A	N/A
AC116651	N/A	N/A	N/A	N	Y	N	N/A	N/A	N/A	N/A	N/A	N/A	N/A	N/A	N/A	N/A	N/A
AC116903	N/A	N/A	N/A	N	Y	N	N/A	N/A	N/A	N/A	N/A	N/A	N/A	N/A	N/A	N/A	N/A
AC116913	N/A	N/A	N/A	N	Y	N	N/A	N/A	N/A	N/A	N/A	N/A	N/A	N/A	N/A	N/A	N/A
AC116914	N/A	N/A	N/A	N	Y	N	N/A	N/A	N/A	N/A	N/A	N/A	N/A	N/A	N/A	N/A	N/A
AC117373	N/A	N/A	N/A	N	Y	N	N/A	N/A	N/A	N/A	N/A	N/A	N/A	N/A	N/A	N/A	N/A
AC117377	N/A	N/A	N/A	N	Y	N	N/A	N/A	N/A	N/A	N/A	N/A	N/A	N/A	N/A	N/A	N/A
AC117382	N/A	N/A	N/A	N	Y	N	N/A	N/A	N/A	N/A	N/A	N/A	N/A	N/A	N/A	N/A	N/A
AC117383	N/A	N/A	N/A	N	Y	N	N/A	N/A	N/A	N/A	N/A	N/A	N/A	N/A	N/A	N/A	N/A
AC117386	N/A	N/A	N/A	N	Y	N	N/A	N/A	N/A	N/A	N/A	N/A	N/A	N/A	N/A	N/A	N/A
AC117453	N/A	N/A	N/A	N	Y	N	N/A	N/A	N/A	N/A	N/A	N/A	N/A	N/A	N/A	N/A	N/A
AC117457.1	N/A	N/A	N/A	N/A	N/A	N/A	N/A	N/A	N/A	N/A	N/A	N/A	320	17	2	17	2
AC117460	N/A	N/A	N/A	N	Y	N	N/A	N/A	N/A	N/A	N/A	N/A	N/A	N/A	N/A	N/A	N/A
AC117461	N/A	N/A	N/A	N	Y	N	N/A	N/A	N/A	N/A	N/A	N/A	N/A	N/A	N/A	N/A	N/A
AC117480	N/A	N/A	N/A	N	Y	N	N/A	N/A	N/A	N/A	N/A	N/A	N/A	N/A	N/A	N/A	N/A
AC117490	N/A	N/A	N/A	N	Y	N	N/A	N/A	N/A	N/A	N/A	N/A	N/A	N/A	N/A	N/A	N/A
AC117498	N/A	N/A	N/A	N	Y	N	N/A	N/A	N/A	N/A	N/A	N/A	N/A	N/A	N/A	N/A	N/A
AC117503	N/A	N/A	N/A	N	Y	N	N/A	N/A	N/A	N/A	N/A	N/A	N/A	N/A	N/A	N/A	N/A
AC117505	N/A	N/A	N/A	N	Y	N	N/A	N/A	N/A	N/A	N/A	N/A	N/A	N/A	N/A	N/A	N/A
AC117509	N/A	N/A	N/A	N	Y	N	N/A	N/A	N/A	N/A	N/A	N/A	N/A	N/A	N/A	N/A	N/A
AC117528	N/A	N/A	N/A	N	Y	N	N/A	N/A	N/A	N/A	N/A	N/A	N/A	N/A	N/A	N/A	N/A
AC118549.1	N/A	N/A	N/A	N/A	N/A	N/A	N/A	N/A	N/A	N/A	N/A	N/A	476	28	20	39	31
AC118555	N/A	N/A	N/A	N	Y	N	N/A	N/A	N/A	N/A	N/A	N/A	N/A	N/A	N/A	N/A	N/A
AC118755	N/A	N/A	N/A	N	Y	N	N/A	N/A	N/A	N/A	N/A	N/A	N/A	N/A	N/A	N/A	N/A
AC119396	N/A	N/A	N/A	N	Y	N	N/A	N/A	N/A	N/A	N/A	N/A	N/A	N/A	N/A	N/A	N/A
AC119396.1	N/A	N/A	N/A	N/A	N/A	N/A	N/A	N/A	N/A	N/A	N/A	N/A	N/A	N/A	N/A	N/A	N/A	Canonical transcript not found for gene
AC119403	N/A	N/A	N/A	N	Y	N	N/A	N/A	N/A	N/A	N/A	N/A	N/A	N/A	N/A	N/A	N/A
AC119427	N/A	N/A	N/A	N	Y	N	N/A	N/A	N/A	N/A	N/A	N/A	N/A	N/A	N/A	N/A	N/A
AC119673	N/A	N/A	N/A	N	Y	N	N/A	N/A	N/A	N/A	N/A	N/A	N/A	N/A	N/A	N/A	N/A
AC119868	N/A	N/A	N/A	N	Y	N	N/A	N/A	N/A	N/A	N/A	N/A	N/A	N/A	N/A	N/A	N/A
AC120053	N/A	N/A	N/A	N	Y	N	N/A	N/A	N/A	N/A	N/A	N/A	N/A	N/A	N/A	N/A	N/A
AC120114	N/A	N/A	N/A	N	Y	N	N/A	N/A	N/A	N/A	N/A	N/A	N/A	N/A	N/A	N/A	N/A
AC120498	N/A	N/A	N/A	N	Y	N	N/A	N/A	N/A	N/A	N/A	N/A	N/A	N/A	N/A	N/A	N/A
AC121334	N/A	N/A	N/A	N	Y	N	N/A	N/A	N/A	N/A	N/A	N/A	N/A	N/A	N/A	N/A	N/A
AC121338	N/A	N/A	N/A	N	Y	N	N/A	N/A	N/A	N/A	N/A	N/A	N/A	N/A	N/A	N/A	N/A
AC121757	N/A	N/A	N/A	N	Y	N	N/A	N/A	N/A	N/A	N/A	N/A	N/A	N/A	N/A	N/A	N/A
AC121761	N/A	N/A	N/A	N	Y	N	N/A	N/A	N/A	N/A	N/A	N/A	N/A	N/A	N/A	N/A	N/A
AC122129	N/A	N/A	N/A	N	Y	N	N/A	N/A	N/A	N/A	N/A	N/A	N/A	N/A	N/A	N/A	N/A
AC122685	N/A	N/A	N/A	N	Y	N	N/A	N/A	N/A	N/A	N/A	N/A	N/A	N/A	N/A	N/A	N/A
AC122719	N/A	N/A	N/A	N	Y	N	N/A	N/A	N/A	N/A	N/A	N/A	N/A	N/A	N/A	N/A	N/A
AC123567	N/A	N/A	N/A	N	Y	N	N/A	N/A	N/A	N/A	N/A	N/A	N/A	N/A	N/A	N/A	N/A
AC123768	N/A	N/A	N/A	N	Y	N	N/A	N/A	N/A	N/A	N/A	N/A	N/A	N/A	N/A	N/A	N/A
AC123912	N/A	N/A	N/A	N	Y	N	N/A	N/A	N/A	N/A	N/A	N/A	N/A	N/A	N/A	N/A	N/A
AC124014	N/A	N/A	N/A	N	Y	N	N/A	N/A	N/A	N/A	N/A	N/A	N/A	N/A	N/A	N/A	N/A
AC124016	N/A	N/A	N/A	N	Y	N	N/A	N/A	N/A	N/A	N/A	N/A	N/A	N/A	N/A	N/A	N/A
AC124066	N/A	N/A	N/A	N	Y	N	N/A	N/A	N/A	N/A	N/A	N/A	N/A	N/A	N/A	N/A	N/A
AC124068	N/A	N/A	N/A	N	Y	N	N/A	N/A	N/A	N/A	N/A	N/A	N/A	N/A	N/A	N/A	N/A
AC124248	N/A	N/A	N/A	N	Y	N	N/A	N/A	N/A	N/A	N/A	N/A	N/A	N/A	N/A	N/A	N/A
AC124283	N/A	N/A	N/A	N	Y	N	N/A	N/A	N/A	N/A	N/A	N/A	N/A	N/A	N/A	N/A	N/A
AC124312.1	N/A	N/A	N/A	N/A	N/A	N/A	N/A	N/A	N/A	N/A	N/A	N/A	15	2	2	2	2
AC124319	N/A	N/A	N/A	N	Y	N	N/A	N/A	N/A	N/A	N/A	N/A	N/A	N/A	N/A	N/A	N/A
AC124784	N/A	N/A	N/A	N	Y	N	N/A	N/A	N/A	N/A	N/A	N/A	N/A	N/A	N/A	N/A	N/A
AC124798	N/A	N/A	N/A	N	Y	N	N/A	N/A	N/A	N/A	N/A	N/A	N/A	N/A	N/A	N/A	N/A
AC124804	N/A	N/A	N/A	N	Y	N	N/A	N/A	N/A	N/A	N/A	N/A	N/A	N/A	N/A	N/A	N/A
AC124862	N/A	N/A	N/A	N	Y	N	N/A	N/A	N/A	N/A	N/A	N/A	N/A	N/A	N/A	N/A	N/A
AC124944	N/A	N/A	N/A	N	Y	N	N/A	N/A	N/A	N/A	N/A	N/A	N/A	N/A	N/A	N/A	N/A
AC124947	N/A	N/A	N/A	N	Y	N	N/A	N/A	N/A	N/A	N/A	N/A	N/A	N/A	N/A	N/A	N/A
AC125257	N/A	N/A	N/A	N	Y	N	N/A	N/A	N/A	N/A	N/A	N/A	N/A	N/A	N/A	N/A	N/A
AC125437	N/A	N/A	N/A	N	Y	N	N/A	N/A	N/A	N/A	N/A	N/A	N/A	N/A	N/A	N/A	N/A
AC125494	N/A	N/A	N/A	N	Y	N	N/A	N/A	N/A	N/A	N/A	N/A	N/A	N/A	N/A	N/A	N/A
AC125611	N/A	N/A	N/A	N	Y	N	N/A	N/A	N/A	N/A	N/A	N/A	N/A	N/A	N/A	N/A	N/A
AC125616	N/A	N/A	N/A	N	Y	N	N/A	N/A	N/A	N/A	N/A	N/A	N/A	N/A	N/A	N/A	N/A
AC125793	N/A	N/A	N/A	N	Y	N	N/A	N/A	N/A	N/A	N/A	N/A	N/A	N/A	N/A	N/A	N/A
AC126118	N/A	N/A	N/A	N	Y	N	N/A	N/A	N/A	N/A	N/A	N/A	N/A	N/A	N/A	N/A	N/A
AC126182	N/A	N/A	N/A	N	Y	N	N/A	N/A	N/A	N/A	N/A	N/A	N/A	N/A	N/A	N/A	N/A
AC126407	N/A	N/A	N/A	N	Y	N	N/A	N/A	N/A	N/A	N/A	N/A	N/A	N/A	N/A	N/A	N/A
AC126696	N/A	N/A	N/A	N	Y	N	N/A	N/A	N/A	N/A	N/A	N/A	N/A	N/A	N/A	N/A	N/A
AC126773	N/A	N/A	N/A	N	Y	N	N/A	N/A	N/A	N/A	N/A	N/A	N/A	N/A	N/A	N/A	N/A
AC127024	N/A	N/A	N/A	N	Y	N	N/A	N/A	N/A	N/A	N/A	N/A	N/A	N/A	N/A	N/A	N/A
AC127035	N/A	N/A	N/A	N	Y	N	N/A	N/A	N/A	N/A	N/A	N/A	N/A	N/A	N/A	N/A	N/A
AC127496	N/A	N/A	N/A	N	Y	N	N/A	N/A	N/A	N/A	N/A	N/A	N/A	N/A	N/A	N/A	N/A
AC127518	N/A	N/A	N/A	N	Y	N	N/A	N/A	N/A	N/A	N/A	N/A	N/A	N/A	N/A	N/A	N/A
AC127521	N/A	N/A	N/A	N	Y	N	N/A	N/A	N/A	N/A	N/A	N/A	N/A	N/A	N/A	N/A	N/A
AC127537	N/A	N/A	N/A	N	Y	N	N/A	N/A	N/A	N/A	N/A	N/A	N/A	N/A	N/A	N/A	N/A
AC128687	N/A	N/A	N/A	N	Y	N	N/A	N/A	N/A	N/A	N/A	N/A	N/A	N/A	N/A	N/A	N/A
AC129492	N/A	N/A	N/A	N	Y	N	N/A	N/A	N/A	N/A	N/A	N/A	N/A	N/A	N/A	N/A	N/A
AC129492.3	N/A	N/A	N/A	N/A	N/A	N/A	N/A	N/A	N/A	N/A	N/A	N/A	96	1	1	1	1
AC129507	N/A	N/A	N/A	N	Y	N	N/A	N/A	N/A	N/A	N/A	N/A	N/A	N/A	N/A	N/A	N/A
AC129510	N/A	N/A	N/A	N	Y	N	N/A	N/A	N/A	N/A	N/A	N/A	N/A	N/A	N/A	N/A	N/A
AC129803	N/A	N/A	N/A	N	Y	N	N/A	N/A	N/A	N/A	N/A	N/A	N/A	N/A	N/A	N/A	N/A
AC130324	N/A	N/A	N/A	N	Y	N	N/A	N/A	N/A	N/A	N/A	N/A	N/A	N/A	N/A	N/A	N/A
AC130343	N/A	N/A	N/A	N	Y	N	N/A	N/A	N/A	N/A	N/A	N/A	N/A	N/A	N/A	N/A	N/A
AC130371	N/A	N/A	N/A	N	Y	N	N/A	N/A	N/A	N/A	N/A	N/A	N/A	N/A	N/A	N/A	N/A
AC130404	N/A	N/A	N/A	N	Y	N	N/A	N/A	N/A	N/A	N/A	N/A	N/A	N/A	N/A	N/A	N/A
AC130456	N/A	N/A	N/A	N	Y	N	N/A	N/A	N/A	N/A	N/A	N/A	N/A	N/A	N/A	N/A	N/A
AC130469	N/A	N/A	N/A	N	Y	N	N/A	N/A	N/A	N/A	N/A	N/A	N/A	N/A	N/A	N/A	N/A
AC130650	N/A	N/A	N/A	N	Y	N	N/A	N/A	N/A	N/A	N/A	N/A	N/A	N/A	N/A	N/A	N/A
AC130651	N/A	N/A	N/A	N	Y	N	N/A	N/A	N/A	N/A	N/A	N/A	N/A	N/A	N/A	N/A	N/A
AC131056	N/A	N/A	N/A	N	Y	N	N/A	N/A	N/A	N/A	N/A	N/A	N/A	N/A	N/A	N/A	N/A
AC131159	N/A	N/A	N/A	N	Y	N	N/A	N/A	N/A	N/A	N/A	N/A	N/A	N/A	N/A	N/A	N/A
AC131160.1	N/A	N/A	N/A	N/A	N/A	N/A	N/A	N/A	N/A	N/A	N/A	N/A	43	4	3	4	3
AC131235	N/A	N/A	N/A	N	Y	N	N/A	N/A	N/A	N/A	N/A	N/A	N/A	N/A	N/A	N/A	N/A
AC131238	N/A	N/A	N/A	N	Y	N	N/A	N/A	N/A	N/A	N/A	N/A	N/A	N/A	N/A	N/A	N/A
AC131568	N/A	N/A	N/A	N	Y	N	N/A	N/A	N/A	N/A	N/A	N/A	N/A	N/A	N/A	N/A	N/A
AC131571	N/A	N/A	N/A	N	Y	N	N/A	N/A	N/A	N/A	N/A	N/A	N/A	N/A	N/A	N/A	N/A
AC131944	N/A	N/A	N/A	N	Y	N	N/A	N/A	N/A	N/A	N/A	N/A	N/A	N/A	N/A	N/A	N/A
AC131953	N/A	N/A	N/A	N	Y	N	N/A	N/A	N/A	N/A	N/A	N/A	N/A	N/A	N/A	N/A	N/A
AC131971	N/A	N/A	N/A	N	Y	N	N/A	N/A	N/A	N/A	N/A	N/A	N/A	N/A	N/A	N/A	N/A
AC132192	N/A	N/A	N/A	N	Y	N	N/A	N/A	N/A	N/A	N/A	N/A	N/A	N/A	N/A	N/A	N/A
AC132216	N/A	N/A	N/A	N	Y	N	N/A	N/A	N/A	N/A	N/A	N/A	N/A	N/A	N/A	N/A	N/A
AC132217.2	N/A	N/A	N/A	N/A	N/A	N/A	N/A	N/A	N/A	N/A	N/A	N/A	224	16	2	16	2
AC132219	N/A	N/A	N/A	N	Y	N	N/A	N/A	N/A	N/A	N/A	N/A	N/A	N/A	N/A	N/A	N/A
AC132825	N/A	N/A	N/A	N	Y	N	N/A	N/A	N/A	N/A	N/A	N/A	N/A	N/A	N/A	N/A	N/A
AC132872	N/A	N/A	N/A	N	Y	N	N/A	N/A	N/A	N/A	N/A	N/A	N/A	N/A	N/A	N/A	N/A
AC132938	N/A	N/A	N/A	N	Y	N	N/A	N/A	N/A	N/A	N/A	N/A	N/A	N/A	N/A	N/A	N/A
AC133040	N/A	N/A	N/A	N	Y	N	N/A	N/A	N/A	N/A	N/A	N/A	N/A	N/A	N/A	N/A	N/A
AC133065	N/A	N/A	N/A	N	Y	N	N/A	N/A	N/A	N/A	N/A	N/A	N/A	N/A	N/A	N/A	N/A
AC133485	N/A	N/A	N/A	N	Y	N	N/A	N/A	N/A	N/A	N/A	N/A	N/A	N/A	N/A	N/A	N/A
AC133550	N/A	N/A	N/A	N	Y	N	N/A	N/A	N/A	N/A	N/A	N/A	N/A	N/A	N/A	N/A	N/A
AC133565	N/A	N/A	N/A	N	Y	N	N/A	N/A	N/A	N/A	N/A	N/A	N/A	N/A	N/A	N/A	N/A
AC133785	N/A	N/A	N/A	N	Y	N	N/A	N/A	N/A	N/A	N/A	N/A	N/A	N/A	N/A	N/A	N/A
AC134407	N/A	N/A	N/A	N	Y	N	N/A	N/A	N/A	N/A	N/A	N/A	N/A	N/A	N/A	N/A	N/A
AC134682	N/A	N/A	N/A	N	Y	N	N/A	N/A	N/A	N/A	N/A	N/A	N/A	N/A	N/A	N/A	N/A
AC134772	N/A	N/A	N/A	N	Y	N	N/A	N/A	N/A	N/A	N/A	N/A	N/A	N/A	N/A	N/A	N/A
AC135050	N/A	N/A	N/A	N	Y	N	N/A	N/A	N/A	N/A	N/A	N/A	N/A	N/A	N/A	N/A	N/A
AC135050.2	N/A	N/A	N/A	N/A	N/A	N/A	N/A	N/A	N/A	N/A	N/A	N/A	227	8	7	8	8
AC135178	N/A	N/A	N/A	N	Y	N	N/A	N/A	N/A	N/A	N/A	N/A	N/A	N/A	N/A	N/A	N/A
AC135178.3	N/A	N/A	N/A	N/A	N/A	N/A	N/A	N/A	N/A	N/A	N/A	N/A	51	1	1	1	1
AC135279	N/A	N/A	N/A	N	Y	N	N/A	N/A	N/A	N/A	N/A	N/A	N/A	N/A	N/A	N/A	N/A
AC135457	N/A	N/A	N/A	N	Y	N	N/A	N/A	N/A	N/A	N/A	N/A	N/A	N/A	N/A	N/A	N/A
AC135507	N/A	N/A	N/A	N	Y	N	N/A	N/A	N/A	N/A	N/A	N/A	N/A	N/A	N/A	N/A	N/A
AC135782	N/A	N/A	N/A	N	Y	N	N/A	N/A	N/A	N/A	N/A	N/A	N/A	N/A	N/A	N/A	N/A
AC135893	N/A	N/A	N/A	N	Y	N	N/A	N/A	N/A	N/A	N/A	N/A	N/A	N/A	N/A	N/A	N/A
AC135895	N/A	N/A	N/A	N	Y	N	N/A	N/A	N/A	N/A	N/A	N/A	N/A	N/A	N/A	N/A	N/A
AC136285	N/A	N/A	N/A	N	Y	N	N/A	N/A	N/A	N/A	N/A	N/A	N/A	N/A	N/A	N/A	N/A
AC136443	N/A	N/A	N/A	N	Y	N	N/A	N/A	N/A	N/A	N/A	N/A	N/A	N/A	N/A	N/A	N/A
AC136469	N/A	N/A	N/A	N	Y	N	N/A	N/A	N/A	N/A	N/A	N/A	N/A	N/A	N/A	N/A	N/A
AC136475	N/A	N/A	N/A	N	Y	N	N/A	N/A	N/A	N/A	N/A	N/A	N/A	N/A	N/A	N/A	N/A
AC136624	N/A	N/A	N/A	N	Y	N	N/A	N/A	N/A	N/A	N/A	N/A	N/A	N/A	N/A	N/A	N/A
AC137056	N/A	N/A	N/A	N	Y	N	N/A	N/A	N/A	N/A	N/A	N/A	N/A	N/A	N/A	N/A	N/A
AC137630	N/A	N/A	N/A	N	Y	N	N/A	N/A	N/A	N/A	N/A	N/A	N/A	N/A	N/A	N/A	N/A
AC137695	N/A	N/A	N/A	N	Y	N	N/A	N/A	N/A	N/A	N/A	N/A	N/A	N/A	N/A	N/A	N/A
AC137810	N/A	N/A	N/A	N	Y	N	N/A	N/A	N/A	N/A	N/A	N/A	N/A	N/A	N/A	N/A	N/A
AC137834	N/A	N/A	N/A	N	Y	N	N/A	N/A	N/A	N/A	N/A	N/A	N/A	N/A	N/A	N/A	N/A
AC137932	N/A	N/A	N/A	N	Y	N	N/A	N/A	N/A	N/A	N/A	N/A	N/A	N/A	N/A	N/A	N/A
AC138028	N/A	N/A	N/A	N	Y	N	N/A	N/A	N/A	N/A	N/A	N/A	N/A	N/A	N/A	N/A	N/A
AC138123	N/A	N/A	N/A	N	Y	N	N/A	N/A	N/A	N/A	N/A	N/A	N/A	N/A	N/A	N/A	N/A
AC138150	N/A	N/A	N/A	N	Y	N	N/A	N/A	N/A	N/A	N/A	N/A	N/A	N/A	N/A	N/A	N/A
AC138207	N/A	N/A	N/A	N	Y	N	N/A	N/A	N/A	N/A	N/A	N/A	N/A	N/A	N/A	N/A	N/A
AC138356	N/A	N/A	N/A	N	Y	N	N/A	N/A	N/A	N/A	N/A	N/A	N/A	N/A	N/A	N/A	N/A
AC138360	N/A	N/A	N/A	N	Y	N	N/A	N/A	N/A	N/A	N/A	N/A	N/A	N/A	N/A	N/A	N/A
AC138474	N/A	N/A	N/A	N	Y	N	N/A	N/A	N/A	N/A	N/A	N/A	N/A	N/A	N/A	N/A	N/A
AC138625	N/A	N/A	N/A	N	Y	N	N/A	N/A	N/A	N/A	N/A	N/A	N/A	N/A	N/A	N/A	N/A
AC138696	N/A	N/A	N/A	N	Y	N	N/A	N/A	N/A	N/A	N/A	N/A	N/A	N/A	N/A	N/A	N/A
AC138696.1	N/A	N/A	N/A	N/A	N/A	N/A	N/A	N/A	N/A	N/A	N/A	N/A	794	59	10	59	10
AC138811	N/A	N/A	N/A	N	Y	N	N/A	N/A	N/A	N/A	N/A	N/A	N/A	N/A	N/A	N/A	N/A
AC138811.2	N/A	N/A	N/A	N/A	N/A	N/A	N/A	N/A	N/A	N/A	N/A	N/A	53	2	1	2	1
AC138854	N/A	N/A	N/A	N	Y	N	N/A	N/A	N/A	N/A	N/A	N/A	N/A	N/A	N/A	N/A	N/A
AC138869	N/A	N/A	N/A	N	Y	N	N/A	N/A	N/A	N/A	N/A	N/A	N/A	N/A	N/A	N/A	N/A
AC138894.1	N/A	N/A	N/A	N/A	N/A	N/A	N/A	N/A	N/A	N/A	N/A	N/A	98	8	7	39	19
AC138907	N/A	N/A	N/A	N	Y	N	N/A	N/A	N/A	N/A	N/A	N/A	N/A	N/A	N/A	N/A	N/A
AC138932	N/A	N/A	N/A	N	Y	N	N/A	N/A	N/A	N/A	N/A	N/A	N/A	N/A	N/A	N/A	N/A
AC139019	N/A	N/A	N/A	N	Y	N	N/A	N/A	N/A	N/A	N/A	N/A	N/A	N/A	N/A	N/A	N/A
AC139100	N/A	N/A	N/A	N	Y	N	N/A	N/A	N/A	N/A	N/A	N/A	N/A	N/A	N/A	N/A	N/A
AC139149	N/A	N/A	N/A	N	Y	N	N/A	N/A	N/A	N/A	N/A	N/A	N/A	N/A	N/A	N/A	N/A
AC139491	N/A	N/A	N/A	N	Y	N	N/A	N/A	N/A	N/A	N/A	N/A	N/A	N/A	N/A	N/A	N/A
AC139494	N/A	N/A	N/A	N	Y	N	N/A	N/A	N/A	N/A	N/A	N/A	N/A	N/A	N/A	N/A	N/A
AC139530	N/A	N/A	N/A	N	Y	N	N/A	N/A	N/A	N/A	N/A	N/A	N/A	N/A	N/A	N/A	N/A
AC139530.2	N/A	N/A	N/A	N/A	N/A	N/A	N/A	N/A	N/A	N/A	N/A	N/A	131	4	3	4	3
AC139834	N/A	N/A	N/A	N	Y	N	N/A	N/A	N/A	N/A	N/A	N/A	N/A	N/A	N/A	N/A	N/A
AC139887	N/A	N/A	N/A	N	Y	N	N/A	N/A	N/A	N/A	N/A	N/A	N/A	N/A	N/A	N/A	N/A
AC140125	N/A	N/A	N/A	N	Y	N	N/A	N/A	N/A	N/A	N/A	N/A	N/A	N/A	N/A	N/A	N/A
AC140134	N/A	N/A	N/A	N	Y	N	N/A	N/A	N/A	N/A	N/A	N/A	N/A	N/A	N/A	N/A	N/A
AC140504.1	N/A	N/A	N/A	N/A	N/A	N/A	N/A	N/A	N/A	N/A	N/A	N/A	N/A	N/A	N/A	N/A	N/A	Canonical transcript not found for gene
AC141424	N/A	N/A	N/A	N	Y	N	N/A	N/A	N/A	N/A	N/A	N/A	N/A	N/A	N/A	N/A	N/A
AC141586	N/A	N/A	N/A	N	Y	N	N/A	N/A	N/A	N/A	N/A	N/A	N/A	N/A	N/A	N/A	N/A
AC142391.1	N/A	N/A	N/A	N/A	N/A	N/A	N/A	N/A	N/A	N/A	N/A	N/A	37	5	1	5	1
AC145146	N/A	N/A	N/A	N	Y	N	N/A	N/A	N/A	N/A	N/A	N/A	N/A	N/A	N/A	N/A	N/A
AC145207	N/A	N/A	N/A	N	Y	N	N/A	N/A	N/A	N/A	N/A	N/A	N/A	N/A	N/A	N/A	N/A
AC145285	N/A	N/A	N/A	N	Y	N	N/A	N/A	N/A	N/A	N/A	N/A	N/A	N/A	N/A	N/A	N/A
AC174469	N/A	N/A	N/A	N	Y	N	N/A	N/A	N/A	N/A	N/A	N/A	N/A	N/A	N/A	N/A	N/A
AC208069	N/A	N/A	N/A	N	Y	N	N/A	N/A	N/A	N/A	N/A	N/A	N/A	N/A	N/A	N/A	N/A
AC211433	N/A	N/A	N/A	N	Y	N	N/A	N/A	N/A	N/A	N/A	N/A	N/A	N/A	N/A	N/A	N/A
AC211476	N/A	N/A	N/A	N	Y	N	N/A	N/A	N/A	N/A	N/A	N/A	N/A	N/A	N/A	N/A	N/A
AC211856	N/A	N/A	N/A	N	Y	N	N/A	N/A	N/A	N/A	N/A	N/A	N/A	N/A	N/A	N/A	N/A
AC212493	N/A	N/A	N/A	N	Y	N	N/A	N/A	N/A	N/A	N/A	N/A	N/A	N/A	N/A	N/A	N/A
AC217628	N/A	N/A	N/A	N	Y	N	N/A	N/A	N/A	N/A	N/A	N/A	N/A	N/A	N/A	N/A	N/A
AC217778	N/A	N/A	N/A	N	Y	N	N/A	N/A	N/A	N/A	N/A	N/A	N/A	N/A	N/A	N/A	N/A
AC217779	N/A	N/A	N/A	N	Y	N	N/A	N/A	N/A	N/A	N/A	N/A	N/A	N/A	N/A	N/A	N/A
AC231657.3	N/A	N/A	N/A	N/A	N/A	N/A	N/A	N/A	N/A	N/A	N/A	N/A	154	6	1	6	1
AC231981	N/A	N/A	N/A	N	Y	N	N/A	N/A	N/A	N/A	N/A	N/A	N/A	N/A	N/A	N/A	N/A
AC232271	N/A	N/A	N/A	N	Y	N	N/A	N/A	N/A	N/A	N/A	N/A	N/A	N/A	N/A	N/A	N/A
AC233699	N/A	N/A	N/A	N	Y	N	N/A	N/A	N/A	N/A	N/A	N/A	N/A	N/A	N/A	N/A	N/A
AC233702	N/A	N/A	N/A	N	Y	N	N/A	N/A	N/A	N/A	N/A	N/A	N/A	N/A	N/A	N/A	N/A
AC233992	N/A	N/A	N/A	N	Y	N	N/A	N/A	N/A	N/A	N/A	N/A	N/A	N/A	N/A	N/A	N/A
AC234031	N/A	N/A	N/A	N	Y	N	N/A	N/A	N/A	N/A	N/A	N/A	N/A	N/A	N/A	N/A	N/A
AC234582	N/A	N/A	N/A	N	Y	N	N/A	N/A	N/A	N/A	N/A	N/A	N/A	N/A	N/A	N/A	N/A
AC234644	N/A	N/A	N/A	N	Y	N	N/A	N/A	N/A	N/A	N/A	N/A	N/A	N/A	N/A	N/A	N/A
AC234917	N/A	N/A	N/A	N	Y	N	N/A	N/A	N/A	N/A	N/A	N/A	N/A	N/A	N/A	N/A	N/A
AC239618	N/A	N/A	N/A	N	Y	N	N/A	N/A	N/A	N/A	N/A	N/A	N/A	N/A	N/A	N/A	N/A
AC239727	N/A	N/A	N/A	N	Y	N	N/A	N/A	N/A	N/A	N/A	N/A	N/A	N/A	N/A	N/A	N/A
AC239868	N/A	N/A	N/A	N	Y	N	N/A	N/A	N/A	N/A	N/A	N/A	N/A	N/A	N/A	N/A	N/A
AC240137	N/A	N/A	N/A	N	Y	N	N/A	N/A	N/A	N/A	N/A	N/A	N/A	N/A	N/A	N/A	N/A
AC240577	N/A	N/A	N/A	N	Y	N	N/A	N/A	N/A	N/A	N/A	N/A	N/A	N/A	N/A	N/A	N/A
AC241644	N/A	N/A	N/A	N	Y	N	N/A	N/A	N/A	N/A	N/A	N/A	N/A	N/A	N/A	N/A	N/A
AC242022	N/A	N/A	N/A	N	Y	N	N/A	N/A	N/A	N/A	N/A	N/A	N/A	N/A	N/A	N/A	N/A
AC242426	N/A	N/A	N/A	N	Y	N	N/A	N/A	N/A	N/A	N/A	N/A	N/A	N/A	N/A	N/A	N/A
AC242988	N/A	N/A	N/A	N	Y	N	N/A	N/A	N/A	N/A	N/A	N/A	N/A	N/A	N/A	N/A	N/A
AC243301	N/A	N/A	N/A	N	Y	N	N/A	N/A	N/A	N/A	N/A	N/A	N/A	N/A	N/A	N/A	N/A
AC243547	N/A	N/A	N/A	N	Y	N	N/A	N/A	N/A	N/A	N/A	N/A	N/A	N/A	N/A	N/A	N/A
AC243571	N/A	N/A	N/A	N	Y	N	N/A	N/A	N/A	N/A	N/A	N/A	N/A	N/A	N/A	N/A	N/A
AC243585	N/A	N/A	N/A	N	Y	N	N/A	N/A	N/A	N/A	N/A	N/A	N/A	N/A	N/A	N/A	N/A
AC243621	N/A	N/A	N/A	N	Y	N	N/A	N/A	N/A	N/A	N/A	N/A	N/A	N/A	N/A	N/A	N/A
AC243629	N/A	N/A	N/A	N	Y	N	N/A	N/A	N/A	N/A	N/A	N/A	N/A	N/A	N/A	N/A	N/A
AC243651	N/A	N/A	N/A	N	Y	N	N/A	N/A	N/A	N/A	N/A	N/A	N/A	N/A	N/A	N/A	N/A
AC243654	N/A	N/A	N/A	N	Y	N	N/A	N/A	N/A	N/A	N/A	N/A	N/A	N/A	N/A	N/A	N/A
AC243658	N/A	N/A	N/A	N	Y	N	N/A	N/A	N/A	N/A	N/A	N/A	N/A	N/A	N/A	N/A	N/A
AC243753	N/A	N/A	N/A	N	Y	N	N/A	N/A	N/A	N/A	N/A	N/A	N/A	N/A	N/A	N/A	N/A
AC243772	N/A	N/A	N/A	N	Y	N	N/A	N/A	N/A	N/A	N/A	N/A	N/A	N/A	N/A	N/A	N/A
AC243773	N/A	N/A	N/A	N	Y	N	N/A	N/A	N/A	N/A	N/A	N/A	N/A	N/A	N/A	N/A	N/A
AC243824	N/A	N/A	N/A	N	Y	N	N/A	N/A	N/A	N/A	N/A	N/A	N/A	N/A	N/A	N/A	N/A
AC243829	N/A	N/A	N/A	N	Y	N	N/A	N/A	N/A	N/A	N/A	N/A	N/A	N/A	N/A	N/A	N/A
AC243964	N/A	N/A	N/A	N	Y	N	N/A	N/A	N/A	N/A	N/A	N/A	N/A	N/A	N/A	N/A	N/A
AC243965	N/A	N/A	N/A	N	Y	N	N/A	N/A	N/A	N/A	N/A	N/A	N/A	N/A	N/A	N/A	N/A
AC243967	N/A	N/A	N/A	N	Y	N	N/A	N/A	N/A	N/A	N/A	N/A	N/A	N/A	N/A	N/A	N/A
AC243967.1	N/A	N/A	N/A	N/A	N/A	N/A	N/A	N/A	N/A	N/A	N/A	N/A	75	2	2	2	2
AC244093	N/A	N/A	N/A	N	Y	N	N/A	N/A	N/A	N/A	N/A	N/A	N/A	N/A	N/A	N/A	N/A
AC244100	N/A	N/A	N/A	N	Y	N	N/A	N/A	N/A	N/A	N/A	N/A	N/A	N/A	N/A	N/A	N/A
AC244102	N/A	N/A	N/A	N	Y	N	N/A	N/A	N/A	N/A	N/A	N/A	N/A	N/A	N/A	N/A	N/A
AC244153	N/A	N/A	N/A	N	Y	N	N/A	N/A	N/A	N/A	N/A	N/A	N/A	N/A	N/A	N/A	N/A
AC244197.3	N/A	N/A	N/A	N/A	N/A	N/A	N/A	N/A	N/A	N/A	N/A	N/A	2497	204	6	215	6
AC244207	N/A	N/A	N/A	N	Y	N	N/A	N/A	N/A	N/A	N/A	N/A	N/A	N/A	N/A	N/A	N/A
AC244213	N/A	N/A	N/A	N	Y	N	N/A	N/A	N/A	N/A	N/A	N/A	N/A	N/A	N/A	N/A	N/A
AC244260	N/A	N/A	N/A	N	Y	N	N/A	N/A	N/A	N/A	N/A	N/A	N/A	N/A	N/A	N/A	N/A
AC244453	N/A	N/A	N/A	N	Y	N	N/A	N/A	N/A	N/A	N/A	N/A	N/A	N/A	N/A	N/A	N/A
AC244489	N/A	N/A	N/A	N	Y	N	N/A	N/A	N/A	N/A	N/A	N/A	N/A	N/A	N/A	N/A	N/A
AC244502	N/A	N/A	N/A	N	Y	N	N/A	N/A	N/A	N/A	N/A	N/A	N/A	N/A	N/A	N/A	N/A
AC244517	N/A	N/A	N/A	N	Y	N	N/A	N/A	N/A	N/A	N/A	N/A	N/A	N/A	N/A	N/A	N/A
AC244635	N/A	N/A	N/A	N	Y	N	N/A	N/A	N/A	N/A	N/A	N/A	N/A	N/A	N/A	N/A	N/A
AC244636	N/A	N/A	N/A	N	Y	N	N/A	N/A	N/A	N/A	N/A	N/A	N/A	N/A	N/A	N/A	N/A
AC245033	N/A	N/A	N/A	N	Y	N	N/A	N/A	N/A	N/A	N/A	N/A	N/A	N/A	N/A	N/A	N/A
AC245033.1	N/A	N/A	N/A	N/A	N/A	N/A	N/A	N/A	N/A	N/A	N/A	N/A	244	21	1	21	1
AC245140	N/A	N/A	N/A	N	Y	N	N/A	N/A	N/A	N/A	N/A	N/A	N/A	N/A	N/A	N/A	N/A
AC245164	N/A	N/A	N/A	N	Y	N	N/A	N/A	N/A	N/A	N/A	N/A	N/A	N/A	N/A	N/A	N/A
AC245427	N/A	N/A	N/A	N	Y	N	N/A	N/A	N/A	N/A	N/A	N/A	N/A	N/A	N/A	N/A	N/A
AC245748.1	N/A	N/A	N/A	N/A	N/A	N/A	N/A	N/A	N/A	N/A	N/A	N/A	84	5	1	5	1
AC253572.1	N/A	N/A	N/A	N/A	N/A	N/A	N/A	N/A	N/A	N/A	N/A	N/A	232	8	3	8	3
AC254944	N/A	N/A	N/A	N	Y	N	N/A	N/A	N/A	N/A	N/A	N/A	N/A	N/A	N/A	N/A	N/A
AC254945	N/A	N/A	N/A	N	Y	N	N/A	N/A	N/A	N/A	N/A	N/A	N/A	N/A	N/A	N/A	N/A
AC256309	N/A	N/A	N/A	N	Y	N	N/A	N/A	N/A	N/A	N/A	N/A	N/A	N/A	N/A	N/A	N/A
AC270277	N/A	N/A	N/A	N	Y	N	N/A	N/A	N/A	N/A	N/A	N/A	N/A	N/A	N/A	N/A	N/A
AC270286	N/A	N/A	N/A	N	Y	N	N/A	N/A	N/A	N/A	N/A	N/A	N/A	N/A	N/A	N/A	N/A
AC275454	N/A	N/A	N/A	N	Y	N	N/A	N/A	N/A	N/A	N/A	N/A	N/A	N/A	N/A	N/A	N/A
ACAA1	1.4146e-14	N/A	N/A	N/A	N/A	N/A	N/A	chr3:38131926-38132005:-	chr3:38131596-38131638:-	N/A	N/A	N/A	92	12	6	25	9
ACAA2	1.964e-09	N/A	N/A	N/A	N/A	N/A	N/A	N/A	N/A	N/A	N/A	N/A	N/A	N/A	N/A	N/A	N/A	Canonical transcript not found for gene
ACACA	1	N/A	N/A	N/A	N/A	N/A	N/A	N/A	chr17:37151301-37151421:-	N/A	N/A	chr17:37265372-37265514	537	50	16	201	17
ACACB	2.7387e-49	N/A	N/A	N/A	N/A	N/A	N/A	chr12:109260065-109260149:+	chr12:109247606-109247703:+	N/A	N/A	N/A	N/A	N/A	N/A	N/A	N/A
ACAD10	6.9671e-34	N/A	N/A	N/A	N/A	N/A	N/A	chr12:111775605-111775720:+	N/A	N/A	N/A	N/A	155	12	8	39	15
ACAD11	1.1192e-17	N/A	N/A	N	N	Y	N/A	chr3:132621132-132621292:-,chr3:132717955-132718117:-	chr3:132696731-132696813:-,chr3:132699353-132699450:-	chr3:132579057-132579491:-,chr3:132644892-132681913:-	chr3:132579058-132579490:-	N/A	58	7	3	29	11
[truncated: 19,063 more rows]
